# Supplementary material for: Muscle strengthening in individuals with Amyotrophic Lateral Sclerosis: a systematic review with meta-analyses
Source: PLoS One. 2025 Apr 24;20(4):e0320788. doi: 10.1371/journal.pone.0320788 (PMC12021160; doi:10.1371/journal.pone.0320788)
Supplement: S3 File — (XLSX) [file pone.0320788.s003.xlsx]

## Sheet: articles
Study ID	Title	Included (Y or N)	Reason for exclusion
1	INSPIRATIonAL INSPIRAtory muscle training in amyotrophic lateral sclerosis	N	Reason for exclusion
2	Effects of a 12-week combined aerobic and strength training program in ambulatory patients with amyotrophic lateral sclerosis: a randomized controlled trial	Y	RAYYAN-INCLUSION: {"Included"}
3	Impact of expiratory strength training in amyotrophic lateral sclerosis: results of a randomized, sham-controlled trial	N	RAYYAN-INCLUSION: {"Excluded"} | RAYYAN-EXCLUSION-REASONS: wrong intervention
4	Early initiation of night-time NIV in an outpatient selling: a randomized non-inferiority study in ALS patients	N	RAYYAN-INCLUSION: {"Excluded"} | RAYYAN-EXCLUSION-REASONS: wrong intervention
5	Respiratory exercise in amyotrophic lateral sclerosis	N	RAYYAN-INCLUSION: {"Excluded"} | RAYYAN-EXCLUSION-REASONS: wrong intervention
6	Effect of modified Total Body Recumbent Stepper training on exercise capacity and thioredoxin in COPD: a randomized clinical trial	N	RAYYAN-INCLUSION: {"Excluded"} | RAYYAN-EXCLUSION-REASONS: wrong population
7	Aerobic exercise therapy in ambulatory patients with ALS: a randomized controlled trial	Y	RAYYAN-INCLUSION: {"Included"}
8	High-frequency motor rehabilitation in amyotrophic lateral sclerosis: a randomized clinical trial	N	RAYYAN-INCLUSION: {"Excluded"} | RAYYAN-EXCLUSION-REASONS: wrong intervention
9	Cybernic treatment with wearable cyborg hybrid assistive limb (HAL) improves ambulatory function in patients with slowly progressive rare neuromuscular diseases: a multicentre, randomised, controlled crossover trial for efficacy and safety (NCY-3001)	N	RAYYAN-INCLUSION: {"Excluded"} | RAYYAN-EXCLUSION-REASONS: wrong intervention
10	A randomized controlled trial of resistance and endurance exercise in amyotrophic lateral sclerosis	N	RAYYAN-INCLUSION: {"Excluded"} | RAYYAN-EXCLUSION-REASONS: wrong outcome
11	Effects of combined endurance and resistance training in amyotrophic lateral sclerosis: a pilot, randomized, controlled study	Y	RAYYAN-INCLUSION: {"Included"}
12	Short-term effects of pressure controlled versus volume controlled noninvasive ventilation in subjects with amyotrophic lateral sclerosis [with consumer summary]	N	RAYYAN-INCLUSION: {"Excluded"} | RAYYAN-EXCLUSION-REASONS: wrong intervention
13	Tailored exercise training counteracts muscle disuse and attenuates reductions in physical function in individuals with amyotrophic lateral sclerosis	Y	RAYYAN-INCLUSION: {"Included"}
14	The value of muscle exercise in patients with amyotrophic lateral sclerosis	Y	RAYYAN-INCLUSION: {"Included"}
15	The role of moderate aerobic exercise as determined by cardiopulmonary exercise testing in ALS	N	RAYYAN-INCLUSION: {"Excluded"} | RAYYAN-EXCLUSION-REASONS: wrong intervention
16	Respiratory strength training in amyotrophic lateral sclerosis: a double-blind, randomized, multicenter, sham-controlled trial	N	RAYYAN-INCLUSION: {"Excluded"} | RAYYAN-EXCLUSION-REASONS: wrong intervention
17	Trial of early noninvasive ventilation for ALS: a pilot placebo-controlled study	N	RAYYAN-INCLUSION: {"Excluded"} | RAYYAN-EXCLUSION-REASONS: wrong intervention
18	INSPIRATIonAL INSPIRAtory muscle training in amyotrophic lateral sclerosis	N	RAYYAN-INCLUSION: {"Excluded"} | RAYYAN-EXCLUSION-REASONS: wrong intervention
19	Effects of a 12-week combined aerobic and strength training program in ambulatory patients with amyotrophic lateral sclerosis: a randomized controlled trial	N	RAYYAN-INCLUSION: {"Excluded"} | RAYYAN-EXCLUSION-REASONS: duplicate
20	Impact of expiratory strength training in amyotrophic lateral sclerosis: results of a randomized, sham-controlled trial	N	RAYYAN-INCLUSION: {"Excluded"} | RAYYAN-EXCLUSION-REASONS: wrong intervention
21	Early initiation of night-time NIV in an outpatient selling: a randomized non-inferiority study in ALS patients	N	RAYYAN-INCLUSION: {"Excluded"} | RAYYAN-EXCLUSION-REASONS: wrong intervention
22	Respiratory exercise in amyotrophic lateral sclerosis	N	RAYYAN-INCLUSION: {"Excluded"} | RAYYAN-EXCLUSION-REASONS: wrong intervention
23	Effect of modified Total Body Recumbent Stepper training on exercise capacity and thioredoxin in COPD: a randomized clinical trial	N	RAYYAN-INCLUSION: {"Excluded"} | RAYYAN-EXCLUSION-REASONS: wrong population
24	Home-based adaptation to night-time non-invasive ventilation in patients with amyotrophic lateral sclerosis: a randomized controlled trial	N	RAYYAN-INCLUSION: {"Excluded"} | RAYYAN-EXCLUSION-REASONS: wrong intervention
25	Resistance training-induced improvement in physical function is not associated to changes in endocrine somatotropic activity in prefrail older adults [with consumer summary]	N	RAYYAN-INCLUSION: {"Excluded"} | RAYYAN-EXCLUSION-REASONS: wrong population
26	Usefulness of oscillations added to mechanical in-exsufflation in amyotrophic lateral sclerosis [with consumer summary]	N	RAYYAN-INCLUSION: {"Excluded"} | RAYYAN-EXCLUSION-REASONS: wrong intervention
27	Aerobic exercise therapy in ambulatory patients with ALS: a randomized controlled trial	N	RAYYAN-INCLUSION: {"Excluded"} | RAYYAN-EXCLUSION-REASONS: duplicate
28	High-frequency motor rehabilitation in amyotrophic lateral sclerosis: a randomized clinical trial	N	RAYYAN-INCLUSION: {"Excluded"} | RAYYAN-EXCLUSION-REASONS: wrong intervention
29	A randomized controlled trial of resistance exercise in individuals with ALS	N	RAYYAN-INCLUSION: {"Excluded"} | RAYYAN-EXCLUSION-REASONS: wrong intervention
30	Effects of non-invasive ventilation on survival and quality of life in patients with amyotrophic lateral sclerosis: a randomised controlled trial	N	RAYYAN-INCLUSION: {"Excluded"} | RAYYAN-EXCLUSION-REASONS: wrong intervention
31	A clinical pilot study: high frequency chest wall oscillation airway clearance in patients with amyotrophic lateral sclerosis	N	RAYYAN-INCLUSION: {"Excluded"} | RAYYAN-EXCLUSION-REASONS: wrong intervention
32	Cybernic treatment with wearable cyborg hybrid assistive limb (HAL) improves ambulatory function in patients with slowly progressive rare neuromuscular diseases: a multicentre, randomised, controlled crossover trial for efficacy and safety (NCY-3001)	N	RAYYAN-INCLUSION: {"Excluded"} | RAYYAN-EXCLUSION-REASONS: wrong intervention
33	A randomized controlled trial of resistance and endurance exercise in amyotrophic lateral sclerosis	N	RAYYAN-INCLUSION: {"Excluded"} | RAYYAN-EXCLUSION-REASONS: wrong outcome
34	Effects of combined endurance and resistance training in amyotrophic lateral sclerosis: a pilot, randomized, controlled study	N	RAYYAN-INCLUSION: {"Excluded"} | RAYYAN-EXCLUSION-REASONS: duplicate
35	Strictly monitored exercise programs reduce motor deterioration in ALS: preliminary results of a randomized controlled trial	N	RAYYAN-INCLUSION: {"Excluded"} | RAYYAN-EXCLUSION-REASONS: wrong intervention
36	A preliminary randomized trial of the mechanical insufflator-exsufflator versus breath-stacking technique in patients with amyotrophic lateral sclerosis	N	RAYYAN-INCLUSION: {"Excluded"} | RAYYAN-EXCLUSION-REASONS: wrong intervention
37	Alveolar ventilation-targeted versus spontaneous/timed mode for home noninvasive ventilation in amyotrophic lateral sclerosis [with consumer summary]	N	RAYYAN-INCLUSION: {"Excluded"} | RAYYAN-EXCLUSION-REASONS: wrong intervention
38	Short-term effects of pressure controlled versus volume controlled noninvasive ventilation in subjects with amyotrophic lateral sclerosis [with consumer summary]	N	RAYYAN-INCLUSION: {"Excluded"} | RAYYAN-EXCLUSION-REASONS: wrong intervention
39	Tailored exercise training counteracts muscle disuse and attenuates reductions in physical function in individuals with amyotrophic lateral sclerosis	N	RAYYAN-INCLUSION: {"Excluded"} | RAYYAN-EXCLUSION-REASONS: duplicate
40	High-frequency chest wall oscillation in ALS: an exploratory randomized, controlled trial	N	RAYYAN-INCLUSION: {"Excluded"} | RAYYAN-EXCLUSION-REASONS: wrong intervention
41	The value of muscle exercise in patients with amyotrophic lateral sclerosis	N	RAYYAN-INCLUSION: {"Excluded"} | RAYYAN-EXCLUSION-REASONS: duplicate
42	The role of moderate aerobic exercise as determined by cardiopulmonary exercise testing in ALS	N	RAYYAN-INCLUSION: {"Excluded"} | RAYYAN-EXCLUSION-REASONS: wrong intervention
43	Osteopathic manual treatment for amyotrophic lateral sclerosis: a feasibility pilot study	N	RAYYAN-INCLUSION: {"Excluded"} | RAYYAN-EXCLUSION-REASONS: wrong intervention
44	"Hospital at home" for neuromuscular disease patients with respiratory tract infection: a pilot study [with consumer summary]	N	RAYYAN-INCLUSION: {"Excluded"} | RAYYAN-EXCLUSION-REASONS: wrong intervention
45	A comparison of assisted cough techniques in stable patients with severe respiratory insufficiency due to amyotrophic lateral sclerosis	N	RAYYAN-INCLUSION: {"Excluded"} | RAYYAN-EXCLUSION-REASONS: wrong intervention
46	Cough augmentation in amyotrophic lateral sclerosis	N	RAYYAN-INCLUSION: {"Excluded"} | RAYYAN-EXCLUSION-REASONS: wrong intervention
47	A preliminary evaluation of a prospective study of pulmonary function studies and symptoms of hypoventilation in ALS/MND patients	N	RAYYAN-INCLUSION: {"Excluded"} | RAYYAN-EXCLUSION-REASONS: wrong intervention
48	Failure of electrical myofeedback to augment the effects of physiotherapy in stroke	N	RAYYAN-INCLUSION: {"Excluded"} | RAYYAN-EXCLUSION-REASONS: wrong population,wrong intervention
49	Respiratory strength training in amyotrophic lateral sclerosis: a double-blind, randomized, multicenter, sham-controlled trial	N	RAYYAN-INCLUSION: {"Excluded"} | RAYYAN-EXCLUSION-REASONS: wrong intervention
50	Efficacy of mecasin for treatment of amyotrophic lateral sclerosis: A phase IIa multicenter randomized double-blinded placebo-controlled trial	N	RAYYAN-INCLUSION: {"Excluded"} | RAYYAN-EXCLUSION-REASONS: wrong intervention
51	Multimodal evaluation of the effect of salbutamol on walking capacity in ambulatory individuals with ALS: insights from the phase 2 WALKALS study	N	RAYYAN-INCLUSION: {"Excluded"} | RAYYAN-EXCLUSION-REASONS: wrong intervention
52	Riluzole in Spinal Cord Injury Study (RISCIS)-Pharmacokinetic (PK) Sub-Study: An Analysis of Pharmacokinetics, Pharmacodynamics, and Impact on Axonal Degradation of Riluzole in Patients with Traumatic Cervical Spinal Cord Injury Enrolled in the RISCIS Phase III Randomized Controlled Trial	N	RAYYAN-INCLUSION: {"Excluded"} | RAYYAN-EXCLUSION-REASONS: wrong intervention
53	Study protocol for a randomised controlled trial to determine the efficacy of an intensive seated postural intervention delivered with robotic and rigid trunk support systems	N	RAYYAN-INCLUSION: {"Excluded"} | RAYYAN-EXCLUSION-REASONS: wrong intervention
54	Efficacy and Safety of Avalglucosidase Alfa in Patients with Late-Onset Pompe Disease after 97 Weeks: A Phase 3 Randomized Clinical Trial	N	RAYYAN-INCLUSION: {"Excluded"} | RAYYAN-EXCLUSION-REASONS: wrong intervention
55	Lack of Causal Associations of Inflammatory Bowel Disease with Parkinson's Disease and Other Neurodegenerative Disorders	N	RAYYAN-INCLUSION: {"Excluded"} | RAYYAN-EXCLUSION-REASONS: wrong population
56	Phase 1/2a clinical trial in ALS with ropinirole, a drug candidate identified by iPSC drug discovery	N	RAYYAN-INCLUSION: {"Excluded"} | RAYYAN-EXCLUSION-REASONS: wrong intervention
57	Use of hip- versus wrist-based actigraphy for assessing functional decline and disease progression in patients with motor neuron disease	N	RAYYAN-INCLUSION: {"Excluded"} | RAYYAN-EXCLUSION-REASONS: wrong intervention
58	Respiratory Strength Training in Amyotrophic Lateral Sclerosis: A Double-Blind, Randomized, Multicenter, Sham-Controlled Trial	N	RAYYAN-INCLUSION: {"Excluded"} | RAYYAN-EXCLUSION-REASONS: wrong intervention
59	Resultsfrom the first fourregimens of the HEALEY ALS Platform Trial	N	RAYYAN-INCLUSION: {"Excluded"} | RAYYAN-EXCLUSION-REASONS: wrong intervention
60	Efficacy and safety of avalglucosidase alfa in participants with late-onset Pompe disease after 145 weeks of treatment during the COMET trial	N	RAYYAN-INCLUSION: {"Excluded"} | RAYYAN-EXCLUSION-REASONS: wrong intervention
61	Comparison of spinal magnetic resonance imaging and classical clinical factors in predicting motor capacity in amyotrophic lateral sclerosis	N	RAYYAN-INCLUSION: {"Excluded"} | RAYYAN-EXCLUSION-REASONS: wrong intervention
62	Shared Genetics and Comorbid Genes of Amyotrophic Lateral Sclerosis and Parkinson's Disease	N	RAYYAN-INCLUSION: {"Excluded"} | RAYYAN-EXCLUSION-REASONS: wrong intervention
63	Relationship between quantitative strength and functional outcomes in the phase 2 FORTITUDE-ALS trial	N	RAYYAN-INCLUSION: {"Excluded"} | RAYYAN-EXCLUSION-REASONS: wrong intervention
64	Impact of Early Non-Invasive Ventilation in Amyotrophic Lateral Sclerosis: A multicenter Randomized Controlled Trial	N	RAYYAN-INCLUSION: {"Excluded"} | RAYYAN-EXCLUSION-REASONS: wrong intervention
65	Effects of a full-body electrostimulation garment application in a cohort of subjects with cerebral palsy, multiple sclerosis, and stroke on upper motor neuron syndrome symptoms	N	RAYYAN-INCLUSION: {"Excluded"} | RAYYAN-EXCLUSION-REASONS: wrong intervention
66	Rapidly and slowly progressive neuromuscular disease: Differences in pulmonary function, respiratory tract infections and response to lung volume recruitment therapy (LVR)	N	RAYYAN-INCLUSION: {"Excluded"} | RAYYAN-EXCLUSION-REASONS: wrong intervention
67	Comparison of two mechanical insufflation-exsufflation devices in patients with amyotrophic lateral sclerosis: a preliminary study	N	RAYYAN-INCLUSION: {"Excluded"} | RAYYAN-EXCLUSION-REASONS: wrong intervention
68	PHASE 2 CLINICAL TRIAL OF RAPAMYCIN FOR AMYOTROPHIC LATERAL SCLEROSIS	N	RAYYAN-INCLUSION: {"Excluded"} | RAYYAN-EXCLUSION-REASONS: wrong intervention
69	Patient perspectives on digital healthcare technology in care and clinical trials for motor neuron disease: an international survey	N	RAYYAN-INCLUSION: {"Excluded"} | RAYYAN-EXCLUSION-REASONS: wrong intervention
70	Mexiletine in spinal and bulbar muscular atrophy: a randomized controlled trial	N	RAYYAN-INCLUSION: {"Excluded"} | RAYYAN-EXCLUSION-REASONS: wrong intervention
71	Resistance training-induced improvement in physical function is not associated to changes in endocrine somatotropic activity in prefrail older adults	N	RAYYAN-INCLUSION: {"Excluded"} | RAYYAN-EXCLUSION-REASONS: wrong intervention
72	POWERbreathe® Inspiratory Muscle Training in Amyotrophic Lateral Sclerosis	N	RAYYAN-INCLUSION: {"Excluded"} | RAYYAN-EXCLUSION-REASONS: wrong intervention
73	The HEALEY ALS Platform Trial: results of regimens A-D	N	RAYYAN-INCLUSION: {"Excluded"} | RAYYAN-EXCLUSION-REASONS: wrong intervention
74	Evaluation of the usability of the Atalante exoskeleton in the physical therapy of ALS patients	N	RAYYAN-INCLUSION: {"Excluded"} | RAYYAN-EXCLUSION-REASONS: wrong intervention
75	Clinical utility of structural and diffusion brainstem analysis in predicting bulbar and respiratory dysfunction	N	RAYYAN-INCLUSION: {"Excluded"} | RAYYAN-EXCLUSION-REASONS: wrong intervention
76	Transplantation of human neural progenitor cells secreting GDNF into the spinal cord of patients with ALS: a phase 1/2a trial	N	RAYYAN-INCLUSION: {"Excluded"} | RAYYAN-EXCLUSION-REASONS: wrong intervention
77	Evaluation of a Supervised Adapted Physical Activity Program Associated or Not with Oral Supplementation with Arginine and Leucine in Subjects with Obesity and Metabolic Syndrome: A Randomized Controlled Trial	N	RAYYAN-INCLUSION: {"Excluded"} | RAYYAN-EXCLUSION-REASONS: wrong population
78	TOFERSEN IN ADULTS WITH SOD1-ALS: PHASE 3 VALOR TRIAL AND OPEN-LABEL EXTENSION RESULTS	N	RAYYAN-INCLUSION: {"Excluded"} | RAYYAN-EXCLUSION-REASONS: wrong intervention
79	Comparison of strength testing modalities in dysferlinopathy	N	RAYYAN-INCLUSION: {"Excluded"} | RAYYAN-EXCLUSION-REASONS: wrong intervention
80	Impact of Expiratory Muscle Strength Training on Swallowing Kinematics in Individuals with ALS	N	RAYYAN-INCLUSION: {"Excluded"} | RAYYAN-EXCLUSION-REASONS: wrong intervention
81	Effect of modified Total Body Recumbent Stepper training on exercise capacity and thioredoxin in COPD: a randomized clinical trial	N	RAYYAN-INCLUSION: {"Excluded"} | RAYYAN-EXCLUSION-REASONS: wrong intervention
82	Remote versus face-to-face home-based exercise programme in people with amyotrophic lateral sclerosis: Protocol for a randomised clinical trial	N	RAYYAN-INCLUSION: {"Excluded"} | RAYYAN-EXCLUSION-REASONS: wrong study design
83	Tissue Engineering, Embryonic, Organ and Other Tissue Specific Stem Cells: SAFETY AND EFFICACY OF FIRST-IN-HUMAN INTRATHECAL TRANSPLANTATION OF HUMAN ASTROCYTES (ASTRORX) DERIVED FROM EMBRYONIC STEM CELLS IN ALS PATIENTS: FROM BENCH TO BEDSIDE	N	RAYYAN-INCLUSION: {"Excluded"} | RAYYAN-EXCLUSION-REASONS: wrong intervention
84	Reinnervation as measured by the motor unit size index is associated with preservation of muscle strength in amyotrophic lateral sclerosis, but not all muscles reinnervate	N	RAYYAN-INCLUSION: {"Excluded"} | RAYYAN-EXCLUSION-REASONS: wrong intervention
85	Slowing the loss of physical function in amyotrophic lateral sclerosis with edaravone: Post hoc analysis of ALSFRS-R item scores in pivotal study MCI186-19	N	RAYYAN-INCLUSION: {"Excluded"} | RAYYAN-EXCLUSION-REASONS: wrong intervention
86	Gait improvement in chronic stroke survivors by using an innovative gait training machine: A randomized controlled trial	N	RAYYAN-INCLUSION: {"Excluded"} | RAYYAN-EXCLUSION-REASONS: wrong intervention
87	Cybernic treatment with wearable cyborg Hybrid Assistive Limb (HAL) improves ambulatory function in patients with slowly progressive rare neuromuscular diseases: a multicentre, randomised, controlled crossover trial for efficacy and safety (NCY-3001)	N	RAYYAN-INCLUSION: {"Excluded"} | RAYYAN-EXCLUSION-REASONS: wrong intervention
88	Game-based training of selective voluntary motor control in children and youth with upper motor neuron lesions: protocol for a multiple baseline design study	N	RAYYAN-INCLUSION: {"Excluded"} | RAYYAN-EXCLUSION-REASONS: wrong intervention
89	MN-166 (ibudilast) in amyotrophic lateral sclerosis in a Phase IIb/III study: COMBAT-ALS study design	N	RAYYAN-INCLUSION: {"Excluded"} | RAYYAN-EXCLUSION-REASONS: wrong intervention
90	Long-term functional benefits and safety of a fixed-dose coformulation of sodium phenylbutyrate and taurursodiol in amyotrophic lateral sclerosis	N	RAYYAN-INCLUSION: {"Excluded"} | RAYYAN-EXCLUSION-REASONS: wrong intervention
91	RNS60 increases mitochondrial oxidative metabolism in skeletal muscle of healthy volunteers	N	RAYYAN-INCLUSION: {"Excluded"} | RAYYAN-EXCLUSION-REASONS: wrong intervention
92	REALS-1: A randomized, double-blind, parallel group, single centre, phase 1b/2 study to assess the safety, tolerability, pharmacokinetics and pharmacodynamics of three orally administered doses of enoxacin in adults with amyotrophic lateral sclerosis	N	RAYYAN-INCLUSION: {"Excluded"} | RAYYAN-EXCLUSION-REASONS: wrong intervention
93	COMBAT-ALS phase 2B/3 trial of MN-166 (IBUDILAST) in ALS: Trial update	N	RAYYAN-INCLUSION: {"Excluded"} | RAYYAN-EXCLUSION-REASONS: wrong intervention
94	Grip strength is more than a number: The relationship between grip strength and fine motor and arm function in FORTITUDE-ALS	N	RAYYAN-INCLUSION: {"Excluded"} | RAYYAN-EXCLUSION-REASONS: wrong intervention
95	An open-label trial of Clenbuterol in people with ALS	N	RAYYAN-INCLUSION: {"Excluded"} | RAYYAN-EXCLUSION-REASONS: wrong intervention
96	Relationship between quantitative strength changes and functional outcomes in the Phase 2 FORTITUDE-ALS Trial	N	RAYYAN-INCLUSION: {"Excluded"} | RAYYAN-EXCLUSION-REASONS: wrong intervention
97	Update of COURAGE-ALS: A Phase 3, double-blind, randomized, placebo-controlled, study to evaluate efficacy and safety of reldesemtiv in patients with ALS	N	RAYYAN-INCLUSION: {"Excluded"} | RAYYAN-EXCLUSION-REASONS: wrong intervention
98	MERIDIAN: A phase 2, randomized, double-blind, placebocontrolled, multicenter study to evaluate the efficacy and safety of pegcetacoplan in patients with amyotrophic lateral sclerosis	N	RAYYAN-INCLUSION: {"Excluded"} | RAYYAN-EXCLUSION-REASONS: wrong intervention
99	Lung volume recruitment therapy in people with neuromuscular disease	N	RAYYAN-INCLUSION: {"Excluded"} | RAYYAN-EXCLUSION-REASONS: wrong intervention
100	COpenhagen Neuroplastic TRaining against Contractures in Toddlers (CONTRACT): Protocol of an open-label randomised clinical trial with blinded assessment for prevention of contractures in infants with high risk of cerebral palsy	N	RAYYAN-INCLUSION: {"Excluded"} | RAYYAN-EXCLUSION-REASONS: wrong intervention
101	Effects of a 12-week combined aerobic and strength training program in ambulatory patients with amyotrophic lateral sclerosis: a randomized controlled trial	N	RAYYAN-INCLUSION: {"Excluded"} | RAYYAN-EXCLUSION-REASONS: duplicate
102	Phase 1/2a, Double-blind, Placebo-controlled Study of Ropinirole Hydrochloride Remedy for ALS (ROPALS trial) Based on the iPSC Drug Repositioning	N	RAYYAN-INCLUSION: {"Excluded"} | RAYYAN-EXCLUSION-REASONS: wrong intervention
103	Efficacy and Safety Results of the Avalglucosidase alfa Phase 3 COMET Trial in Late-Onset Pompe Disease Patients	N	RAYYAN-INCLUSION: {"Excluded"} | RAYYAN-EXCLUSION-REASONS: wrong intervention
104	Fatigue in advanced disease associated with palliative care: A systematic review of non-pharmacological treatments	N	RAYYAN-INCLUSION: {"Excluded"} | RAYYAN-EXCLUSION-REASONS: wrong study design
105	Lung volume recruitment therapy in people with neuromuscular disease	N	RAYYAN-INCLUSION: {"Excluded"} | RAYYAN-EXCLUSION-REASONS: wrong intervention
106	A Phase 2, Double-Blind, Randomized, Dose-Ranging Trial Of Reldesemtiv In Patients With ALS	N	RAYYAN-INCLUSION: {"Excluded"} | RAYYAN-EXCLUSION-REASONS: wrong intervention
107	Long-term safety and efficacy of patisiran for hereditary transthyretin-mediated amyloidosis with polyneuropathy: 12-month results of an open-label extension study	N	RAYYAN-INCLUSION: {"Excluded"} | RAYYAN-EXCLUSION-REASONS: wrong intervention
108	Pulmonary function decline in amyotrophic lateral sclerosis	N	RAYYAN-INCLUSION: {"Excluded"} | RAYYAN-EXCLUSION-REASONS: wrong intervention
109	Efficacy and Safety of Bimagrumab in Sporadic Inclusion Body Myositis Long-term Extension of RESILIENT	N	RAYYAN-INCLUSION: {"Excluded"} | RAYYAN-EXCLUSION-REASONS: wrong intervention
110	Association between statin use and survival in patients with ALS: A propensity score-matched analysis	N	RAYYAN-INCLUSION: {"Excluded"} | RAYYAN-EXCLUSION-REASONS: wrong intervention
111	A placebo-controlled study to evaluate the efficacy and safety of pegcetacoplan in amyotrophic lateral sclerosis	N	RAYYAN-INCLUSION: {"Excluded"} | RAYYAN-EXCLUSION-REASONS: wrong intervention
112	Initial results of the avalglucosidase alfa phase 3 COMET trial in late-onset pompe disease patients	N	RAYYAN-INCLUSION: {"Excluded"} | RAYYAN-EXCLUSION-REASONS: wrong intervention
113	Phase 1/2a, Double-blind, Placebo-controlled Study of Ropinirole Hydrochloride for ALS (ROPALS)	N	RAYYAN-INCLUSION: {"Excluded"} | RAYYAN-EXCLUSION-REASONS: wrong intervention
114	Immersive Virtual Environments and Wearable Haptic Devices in rehabilitation of children with neuromotor impairments: a single-blind randomized controlled crossover pilot study	N	RAYYAN-INCLUSION: {"Excluded"} | RAYYAN-EXCLUSION-REASONS: wrong population,wrong intervention
115	ASOs for neuromuscular diseases: Yesterday, today and tomorrow	N	RAYYAN-INCLUSION: {"Excluded"} | RAYYAN-EXCLUSION-REASONS: wrong intervention
116	HEREDITARY NEUROPATHIES & ALS: P.107 Review of ophthalmologic findings following intrathecal gene transfer for giant axonal neuropathy	N	RAYYAN-INCLUSION: {"Excluded"} | RAYYAN-EXCLUSION-REASONS: wrong intervention
117	HEREDITARY NEUROPATHIES & ALS: P.108 First-in-human intrathecal gene transfer study for giant axonal neuropathy: Three-year interim evaluation of safety and efficacy	N	RAYYAN-INCLUSION: {"Excluded"} | RAYYAN-EXCLUSION-REASONS: wrong intervention
118	Neurotypical control testing of an 8-channel BCI speller	N	RAYYAN-INCLUSION: {"Excluded"} | RAYYAN-EXCLUSION-REASONS: wrong intervention
119	Accurate testing of limb isometric strength (ATLIS™) for measuring muscle strength in amyotrophic lateral sclerosis: Results from the centaur trial	N	RAYYAN-INCLUSION: {"Excluded"} | RAYYAN-EXCLUSION-REASONS: wrong intervention
120	Trial of sodium phenylbutyrate-taurursodiol for amyotrophic lateral sclerosis	N	RAYYAN-INCLUSION: {"Excluded"} | RAYYAN-EXCLUSION-REASONS: wrong intervention
121	Repeated 5-day cycles of low dose aldesleukin in amyotrophic lateral sclerosis (IMODALS): A phase 2a randomised, double-blind, placebo-controlled trial	N	RAYYAN-INCLUSION: {"Excluded"} | RAYYAN-EXCLUSION-REASONS: wrong intervention
122	Comparison between breath stacking technique associated with expiratory muscle training and breath stacking technique in amyotrophic lateral sclerosis patients: Protocol for randomized single blind trial	N	RAYYAN-INCLUSION: {"Excluded"} | RAYYAN-EXCLUSION-REASONS: wrong intervention
123	Pridopidine for the treatment of early huntington's disease	N	RAYYAN-INCLUSION: {"Excluded"} | RAYYAN-EXCLUSION-REASONS: wrong intervention
124	Examining the use of H/M ratio as a measure of spasticity for studies on motor neuron disease	N	RAYYAN-INCLUSION: {"Excluded"} | RAYYAN-EXCLUSION-REASONS: wrong intervention
125	Amyotrophic Lateral Sclerosis treatment using Acupuncture, Pharmacopuncture and Herbal medicine (Mecasin)	N	RAYYAN-INCLUSION: {"Excluded"} | RAYYAN-EXCLUSION-REASONS: wrong intervention
126	G-CSF (filgrastim) treatment for amyotrophic lateral sclerosis: Protocol for a phase II randomised, double-blind, placebo-controlled, parallel group, multicentre clinical study (STEMALS-II trial)	N	RAYYAN-INCLUSION: {"Excluded"} | RAYYAN-EXCLUSION-REASONS: wrong intervention
127	Selection design phase II trial of high dosages of tamoxifen and creatine in amyotrophic lateral sclerosis	N	RAYYAN-INCLUSION: {"Excluded"} | RAYYAN-EXCLUSION-REASONS: wrong intervention
128	A placebo-controlled trial to investigate the safety and efficacy of Penicillin G/Hydrocortisone in patients with ALS (PHALS trial)	N	RAYYAN-INCLUSION: {"Excluded"} | RAYYAN-EXCLUSION-REASONS: wrong intervention
129	ROPALS trial based on the iPSC drug repositioning for ALS: baseline profiles of trial participants	N	RAYYAN-INCLUSION: {"Excluded"} | RAYYAN-EXCLUSION-REASONS: wrong intervention
130	Intrathecal administration of AVXS-301 for amyotrophic lateral sclerosis (ALS): Survival extension and SOD1 reduction in mice and nonhuman primates	N	RAYYAN-INCLUSION: {"Excluded"} | RAYYAN-EXCLUSION-REASONS: wrong population
131	Abstracts from Muscle Study Group Meeting Challenges in Clinical Trials for Rare Neuromuscular Diseases	N	RAYYAN-INCLUSION: {"Excluded"} | RAYYAN-EXCLUSION-REASONS: wrong intervention
132	A phase III trial of tirasemtiv as a potential treatment for amyotrophic lateral sclerosis	N	RAYYAN-INCLUSION: {"Excluded"} | RAYYAN-EXCLUSION-REASONS: wrong intervention
133	Clinical trial readiness to solve barriers to drug development in FSHD (ReSolve): Protocol of a large, international, multi-center prospective study	N	RAYYAN-INCLUSION: {"Excluded"} | RAYYAN-EXCLUSION-REASONS: wrong intervention
134	Ropinirole Hydrochloride, a Candidate Drug for ALS Treatment	N	RAYYAN-INCLUSION: {"Excluded"} | RAYYAN-EXCLUSION-REASONS: wrong intervention
135	P45-F TMS-ultrasound: A potential tool for examining MND	N	RAYYAN-INCLUSION: {"Excluded"} | RAYYAN-EXCLUSION-REASONS: wrong intervention
136	FSHD1 and FSHD2 form a disease continuum	N	RAYYAN-INCLUSION: {"Excluded"} | RAYYAN-EXCLUSION-REASONS: wrong intervention
137	Transcutaneous spinal direct current stimulation improves locomotor learning in healthy humans	N	RAYYAN-INCLUSION: {"Excluded"} | RAYYAN-EXCLUSION-REASONS: wrong intervention
138	High-frequency motor rehabilitation in amyotrophic lateral sclerosis: a randomized clinical trial	N	RAYYAN-INCLUSION: {"Excluded"} | RAYYAN-EXCLUSION-REASONS: wrong intervention
139	A phase II RCT of high-dose vitamin D supplementation and exercise for cancer treatment-induced bone loss in breast cancer patients on aromatase inhibitors	N	RAYYAN-INCLUSION: {"Excluded"} | RAYYAN-EXCLUSION-REASONS: wrong population
140	Ropinirole hydrochloride remedy for amyotrophic lateral sclerosis	N	RAYYAN-INCLUSION: {"Excluded"} | RAYYAN-EXCLUSION-REASONS: wrong intervention
141	Aerobic Exercise Therapy in Ambulatory Patients With ALS: A Randomized Controlled Trial	N	RAYYAN-INCLUSION: {"Excluded"} | RAYYAN-EXCLUSION-REASONS: duplicate
142	Acupuncture at ST36 improves survival and ameliorates motor neuron defects by the activation of autophagy	N	RAYYAN-INCLUSION: {"Excluded"} | RAYYAN-EXCLUSION-REASONS: wrong intervention
143	Impact of expiratory strength training in amyotrophic lateral sclerosis: Results of a randomized, sham-controlled trial	N	RAYYAN-INCLUSION: {"Excluded"} | RAYYAN-EXCLUSION-REASONS: wrong intervention
144	Using the borg rating of perceived exertion scale to grade the intensity of a functional training program of the affected upper limb after a stroke: A feasibility study	N	RAYYAN-INCLUSION: {"Excluded"} | RAYYAN-EXCLUSION-REASONS: wrong population
145	Influence of lineage-negative stem cell therapy on articulatory functions in ALS patients	N	RAYYAN-INCLUSION: {"Excluded"} | RAYYAN-EXCLUSION-REASONS: wrong population
146	Long-term patient observation after conservative treatment of carpal tunnel syndrome: A summary of two randomised controlled trials	N	RAYYAN-INCLUSION: {"Excluded"} | RAYYAN-EXCLUSION-REASONS: wrong population
147	Study protocol for a phase I/IIa, double-blind, placebo-controlled trial of ropinirole for ALS	N	RAYYAN-INCLUSION: {"Excluded"} | RAYYAN-EXCLUSION-REASONS: wrong intervention
148	Early treatment effects of Riluzole in ALS-MND 2: Isometric strength improvements in sentinel muscles	N	RAYYAN-INCLUSION: {"Excluded"} | RAYYAN-EXCLUSION-REASONS: wrong intervention
149	Safety, PK, PD, and exploratory effcacy in single and multiple dose study of a SOD1 antisense oligonucleotide (tofersen) in participants with ALS	N	RAYYAN-INCLUSION: {"Excluded"} | RAYYAN-EXCLUSION-REASONS: wrong intervention
150	Study AB19001, a confrmatory, pivotal phase 3 trial of masitinib in amyotrophic lateral sclerosis	N	RAYYAN-INCLUSION: {"Excluded"} | RAYYAN-EXCLUSION-REASONS: wrong intervention
151	Ca2+-activated K + channels modulate microglia affecting motor neuron survival in hSOD1G93A mice	N	RAYYAN-INCLUSION: {"Excluded"} | RAYYAN-EXCLUSION-REASONS: wrong intervention
152	Responder and subgroup analyses for FORTITUDE-ALS, a phase 2 trial of reldesemtiv in patients with ALS	N	RAYYAN-INCLUSION: {"Excluded"} | RAYYAN-EXCLUSION-REASONS: wrong intervention
153	Impact of ALSFRS-R progression rates on outcome measures in FORTITUDE-ALS	N	RAYYAN-INCLUSION: {"Excluded"} | RAYYAN-EXCLUSION-REASONS: wrong intervention
154	Clinical trial design for a Phase II, randomized, placebo-controlled trial of AMX0035 in Amyotrophic Lateral Sclerosis (CENTAUR)	N	RAYYAN-INCLUSION: {"Excluded"} | RAYYAN-EXCLUSION-REASONS: wrong intervention
155	Symptoms of hypoventilation most sensitive to detect reduced respiratory function in patients with ALS/MND	N	RAYYAN-INCLUSION: {"Excluded"} | RAYYAN-EXCLUSION-REASONS: wrong intervention
156	Intrathecal AAV9-SOD1-shRNA administration for amyotrophic lateral sclerosis	N	RAYYAN-INCLUSION: {"Excluded"} | RAYYAN-EXCLUSION-REASONS: wrong intervention
157	Impact of a combined inspiratory and expiratory muscle strength training program in als: Results of a sham controlled randomized clinical trial	N	RAYYAN-INCLUSION: {"Excluded"} | RAYYAN-EXCLUSION-REASONS: wrong intervention
158	Safety, tolerability, and preliminary efficacy of an IGF-1 mimetic in patients with spinal and bulbar muscular atrophy: a randomised, placebo-controlled trial	N	RAYYAN-INCLUSION: {"Excluded"} | RAYYAN-EXCLUSION-REASONS: wrong intervention
159	Video and temporal spatial parameter assessment of gait pre-/post- abobotulinumtoxinA treatment	N	RAYYAN-INCLUSION: {"Excluded"} | RAYYAN-EXCLUSION-REASONS: wrong intervention
160	Additional evidence for a therapeutic effect of dextromethorphan/quinidine on bulbar motor function in patients with amyotrophic lateral sclerosis: A quantitative speech analysis	N	RAYYAN-INCLUSION: {"Excluded"} | RAYYAN-EXCLUSION-REASONS: wrong intervention
161	The motor unit number index (MUNIX) profile of patients with adult spinal muscular atrophy	N	RAYYAN-INCLUSION: {"Excluded"} | RAYYAN-EXCLUSION-REASONS: wrong intervention
162	Fasciculation intensity and disease progression in amyotrophic lateral sclerosis	N	RAYYAN-INCLUSION: {"Excluded"} | RAYYAN-EXCLUSION-REASONS: wrong intervention
163	Computer assessment of speech in a successful ALS treatment trial	N	RAYYAN-INCLUSION: {"Excluded"} | RAYYAN-EXCLUSION-REASONS: wrong intervention
164	A phase 2 clinical trial of reldesemtiv, a fast skeletal muscle troponin activator, for the potential treatment of spinal muscular atrophy (SMA)	N	RAYYAN-INCLUSION: {"Excluded"} | RAYYAN-EXCLUSION-REASONS: wrong intervention
165	A phase I/II trial of a hepatocyte growth factor (HGF) DNA plasmid for the treatment of ALS	N	RAYYAN-INCLUSION: {"Excluded"} | RAYYAN-EXCLUSION-REASONS: wrong intervention
166	Amyotrophic lateral sclerosis and oxidative stress: A doubleblind therapeutic trial after curcumin supplementation	N	RAYYAN-INCLUSION: {"Excluded"} | RAYYAN-EXCLUSION-REASONS: wrong intervention
167	A randomized controlled trial of resistance and endurance exercise in amyotrophic lateral sclerosis	N	RAYYAN-INCLUSION: {"Excluded"} | RAYYAN-EXCLUSION-REASONS: wrong outcome
168	VITALITY-ALS, a phase III trial of tirasemtiv, a selective fast skeletal muscle troponin activator, as a potential treatment for patients with amyotrophic lateral sclerosis: study design and baseline characteristics	N	RAYYAN-INCLUSION: {"Excluded"} | RAYYAN-EXCLUSION-REASONS: wrong intervention
169	Morbid Obesity Impairs Adequacy of Thoracic Compressions in a Simulation-Based Model	N	RAYYAN-INCLUSION: {"Excluded"} | RAYYAN-EXCLUSION-REASONS: wrong intervention
170	Characterization of fetal neuroprogenitor cells derived from cerebrospinal fluid at time of myelomeningocele repair	N	RAYYAN-INCLUSION: {"Excluded"} | RAYYAN-EXCLUSION-REASONS: wrong population
171	The role of moderate aerobic exercise as determined by cardiopulmonary exercise testing in ALS	N	RAYYAN-INCLUSION: {"Excluded"} | RAYYAN-EXCLUSION-REASONS: wrong intervention
172	Amyotrophic lateral sclerosis and oxidative stress: A double-blind therapeutic trial after curcumin supplementation	N	RAYYAN-INCLUSION: {"Excluded"} | RAYYAN-EXCLUSION-REASONS: wrong intervention
173	Impact of a combined expiratory and inspiratory respiratory strength training program in ALS: Results of a randomized sham controlled trial	N	RAYYAN-INCLUSION: {"Excluded"} | RAYYAN-EXCLUSION-REASONS: wrong intervention
174	Update on FORTITUDE-ALS: A phase 2, double-blind, randomized, placebo-controlled study to evaluate efficacy, safety and tolerability of reldesemtiv in patients with amyotrophic lateral sclerosis	N	RAYYAN-INCLUSION: {"Excluded"} | RAYYAN-EXCLUSION-REASONS: wrong intervention
175	Intermediate-length ataxin-2 polyglutamine repeats are associated with disease phenotype in ALS	N	RAYYAN-INCLUSION: {"Excluded"} | RAYYAN-EXCLUSION-REASONS: wrong intervention
176	Novel composite endpoint extended analysis during extension of Ibudilast Phase 1a/2b clinical trial better predicts post-wash-out survival	N	RAYYAN-INCLUSION: {"Excluded"} | RAYYAN-EXCLUSION-REASONS: wrong intervention
177	Computer assessment of speech in a successful ALS treatment trial	N	RAYYAN-INCLUSION: {"Excluded"} | RAYYAN-EXCLUSION-REASONS: wrong intervention
178	Human diaphragm remodelling in amyotrophic lateral sclerosis	N	RAYYAN-INCLUSION: {"Excluded"} | RAYYAN-EXCLUSION-REASONS: wrong intervention
179	Airway sensorimotor function in individuals with amyotrophic lateral sclerosis	N	RAYYAN-INCLUSION: {"Excluded"} | RAYYAN-EXCLUSION-REASONS: wrong intervention
180	Clinical trial design for a phase II, randomized, placebo-controlled trial of AMX0035 in amyotrophic lateral sclerosis (CENTAUR)	N	RAYYAN-INCLUSION: {"Excluded"} | RAYYAN-EXCLUSION-REASONS: wrong intervention
181	Phase 2 safety and tolerability clinical trial of the combination antiretroviral therapy, Triumeq, in MND/ ALS: The Lighthouse project	N	RAYYAN-INCLUSION: {"Excluded"} | RAYYAN-EXCLUSION-REASONS: wrong intervention
182	Accelerometers as non-invasive tools for the objective measurement of limb specific range of motion and force in ALS	N	RAYYAN-INCLUSION: {"Excluded"} | RAYYAN-EXCLUSION-REASONS: wrong intervention
183	Therapeutic effect of L-carnitine + piracetam on fatigue and muscle strength in patients with post-polio syndrome: A randomized, doubleblind, placebo-controlled clinical study	N	RAYYAN-INCLUSION: {"Excluded"} | RAYYAN-EXCLUSION-REASONS: wrong intervention
184	VITALITY-ALS: Results of a phase III trial of tirasemtiv, a fast skeletal muscle troponin activator, as a potential treatment for patients with ALS	N	RAYYAN-INCLUSION: {"Excluded"} | RAYYAN-EXCLUSION-REASONS: wrong intervention
185	Ibudilast: Bi-modal therapy with riluzole in early and advanced ALS patients	N	RAYYAN-INCLUSION: {"Excluded"} | RAYYAN-EXCLUSION-REASONS: wrong intervention
186	Trial of resistance and endurance exercise in amyotrophic lateral sclerosis	N	RAYYAN-INCLUSION: {"Excluded"} | RAYYAN-EXCLUSION-REASONS: wrong outcome
187	The 100 collars project: A multicentre evaluation of the Head Up cervical orthosis	N	RAYYAN-INCLUSION: {"Excluded"} | RAYYAN-EXCLUSION-REASONS: wrong intervention
188	Intracortical brain-computer interface (IBCI) to control multiple end effectors: Effects of context	N	RAYYAN-INCLUSION: {"Excluded"} | RAYYAN-EXCLUSION-REASONS: wrong intervention
189	The “black ribbon” sign in magnetic resonance images is a sensitive and specific marker of amyotrophic lateral sclerosis	N	RAYYAN-INCLUSION: {"Excluded"} | RAYYAN-EXCLUSION-REASONS: wrong intervention
190	Long-term treatment with leuprorelin for spinal and bulbar muscular atrophy	N	RAYYAN-INCLUSION: {"Excluded"} | RAYYAN-EXCLUSION-REASONS: wrong intervention
191	Aerobic exercise in patiens affecetd by amyotrophic lateral sclerosis (ALS): Results of a randomized, single blind, controlled study	N	RAYYAN-INCLUSION: {"Excluded"} | RAYYAN-EXCLUSION-REASONS: wrong intervention
192	Safety and efficacy of olesoxime in patients with type 2 or non-ambulatory type 3 spinal muscular atrophy: a randomised, double-blind, placebo-controlled phase 2 trial	N	RAYYAN-INCLUSION: {"Excluded"} | RAYYAN-EXCLUSION-REASONS: wrong intervention
193	Pyrimethamine significantly lowers cerebrospinal fluid Cu/Zn superoxide dismutase in amyotrophic lateral sclerosis patients with SOD1 mutations	N	RAYYAN-INCLUSION: {"Excluded"} | RAYYAN-EXCLUSION-REASONS: wrong intervention
194	Abstracts of the 46th annual meeting of Japanese Society of Clinical Neurophysiology	N	RAYYAN-INCLUSION: {"Excluded"} | RAYYAN-EXCLUSION-REASONS: wrong intervention
195	Complete locked-in and locked-in patients: Command following assessment and communication with vibro-tactile P300 and motor imagery brain-computer interface tools	N	RAYYAN-INCLUSION: {"Excluded"} | RAYYAN-EXCLUSION-REASONS: wrong intervention
196	Open label study to assess the safety of VM202 in subjects with amyotrophic lateral sclerosis	N	RAYYAN-INCLUSION: {"Excluded"} | RAYYAN-EXCLUSION-REASONS: wrong intervention
197	A novel, muscle strength-based endpoint for sensitively tracking disease progression in amyotrophic lateral sclerosis	N	RAYYAN-INCLUSION: {"Excluded"} | RAYYAN-EXCLUSION-REASONS: wrong intervention
198	Adaptive design single center phosphodiesterase type 4 ( PDE4 ) Inhibitor - Ibudilast ( MN-166-ALS-1201 ) phase 1b / 2a clinical trial double-blind ( DB ) with open label extension (OLE) [ NCT02238626 ] for Amyotrophic Lateral Sclerosis ( ALS ) Patients [ 1 ] not requiring non-invasive ventilatio...	N	RAYYAN-INCLUSION: {"Excluded"} | RAYYAN-EXCLUSION-REASONS: wrong intervention
199	Randomized trial of exercise intervention vs. usual care for breast cancer patients with aromatase inhibitor to prevent and improve the aromatase inhibitor induced arthralgia	N	RAYYAN-INCLUSION: {"Excluded"} | RAYYAN-EXCLUSION-REASONS: wrong population,wrong intervention
200	Can a supervised exercise program compared to usual care prevent aromatase inhibitor-induced musculoskeletal pain in women with breast cancer?	N	RAYYAN-INCLUSION: {"Excluded"} | RAYYAN-EXCLUSION-REASONS: wrong population,wrong intervention
201	Influence of Resistance Training on Neuromuscular Function and Physical Capacity in ALS Patients	Y	RAYYAN-INCLUSION: {"Included"}
202	Divergent metabolism in brain and spinal cord in patients with amyotrophic lateral sclerosis: A FDG-PET/CT Study	N	RAYYAN-INCLUSION: {"Excluded"} | RAYYAN-EXCLUSION-REASONS: wrong intervention
203		N	RAYYAN-INCLUSION: {"Excluded"} | RAYYAN-EXCLUSION-REASONS: wrong intervention
204	Palmitoylethanolamide may have a role in enhancing pulmonary function and muscular strength in ALS patients	N	RAYYAN-INCLUSION: {"Excluded"} | RAYYAN-EXCLUSION-REASONS: wrong intervention
205	Longitudinal natural history of orofacial muscle strength changes in amyotrophic lateral sclerosis patients	N	RAYYAN-INCLUSION: {"Excluded"} | RAYYAN-EXCLUSION-REASONS: wrong study design
206	High dosage pediatric therapy: Does it cause stress for parents of patients with cerebral palsy?	N	RAYYAN-INCLUSION: {"Excluded"} | RAYYAN-EXCLUSION-REASONS: wrong population,wrong intervention
207	A phase 1 healthy volunteer study of ace-083, a novel, locally-acting muscle agent	N	RAYYAN-INCLUSION: {"Excluded"} | RAYYAN-EXCLUSION-REASONS: wrong population
208	A randomized, placebo-controlled, double-blind phase IIb trial evaluating the safety and efficacy of tirasemtiv in patients with amyotrophic lateral sclerosis	N	RAYYAN-INCLUSION: {"Excluded"} | RAYYAN-EXCLUSION-REASONS: wrong intervention
209	Novel insights into the role of the brainstem in bladder control from a neuromodulation study	N	RAYYAN-INCLUSION: {"Excluded"} | RAYYAN-EXCLUSION-REASONS: wrong intervention
210	Impact of expiratory strength training in amyotrophic lateral sclerosis	N	RAYYAN-INCLUSION: {"Excluded"} | RAYYAN-EXCLUSION-REASONS: wrong intervention
211	Acetylcholine receptors from human muscle as pharmacological targets for ALS therapy	N	RAYYAN-INCLUSION: {"Excluded"} | RAYYAN-EXCLUSION-REASONS: wrong intervention
212	Assessment of the Sheffield Support Snood, an innovative cervical orthosis designed for people affected by neck muscle weakness	N	RAYYAN-INCLUSION: {"Excluded"} | RAYYAN-EXCLUSION-REASONS: wrong population
213	Bromocriptine mesylate attenuates amyotrophic lateral sclerosis: A phase 2a, randomized, double-blind, placebo-controlled research in Japanese patients	N	RAYYAN-INCLUSION: {"Excluded"} | RAYYAN-EXCLUSION-REASONS: wrong population
214	Strictly monitored exercise programs reduce motor deterioration in ALS: preliminary results of a randomized controlled trial	N	RAYYAN-INCLUSION: {"Excluded"} | RAYYAN-EXCLUSION-REASONS: wrong intervention
215	Stem cells for treatment of amyotrophic lateral sclerosis: Preclinical and clinical study	N	RAYYAN-INCLUSION: {"Excluded"} | RAYYAN-EXCLUSION-REASONS: wrong population
216	Retrospective analysis of data from a phase III trial of edaravone in amyotrophic lateral sclerosis (ALS) using two clinical staging systems	N	RAYYAN-INCLUSION: {"Excluded"} | RAYYAN-EXCLUSION-REASONS: wrong intervention
217	High bioavailability curcumin and motor neuron degeneration: Results of a pilot therapeutic trial in amyotrophic lateral sclerosis	N	RAYYAN-INCLUSION: {"Excluded"} | RAYYAN-EXCLUSION-REASONS: wrong intervention
218	Aerobic exercise therapy in patients with amyotrophic lateral sclerosis (facts-2-ALS): A randomized clinical trial	N	RAYYAN-INCLUSION: {"Excluded"} | RAYYAN-EXCLUSION-REASONS: wrong intervention
219	The life span and motor activity is affected by lipoic acid in a drosophila model of ALS based on SOD1	N	RAYYAN-INCLUSION: {"Excluded"} | RAYYAN-EXCLUSION-REASONS: wrong intervention
220	Provision of assistive devices in ALS in Germany-real-world data in 4 years of managed care	N	RAYYAN-INCLUSION: {"Excluded"} | RAYYAN-EXCLUSION-REASONS: wrong intervention
221	A randomized controlled trial of endurance training in ALS patients	N	RAYYAN-INCLUSION: {"Excluded"} | RAYYAN-EXCLUSION-REASONS: wrong intervention
222	An examination of baseline factors predictive of patient completion status in ALS clinical trials	N	RAYYAN-INCLUSION: {"Excluded"} | RAYYAN-EXCLUSION-REASONS: wrong intervention
223	The GSK-3 inhibitor AZD1080 delays onset and improves motor function in SOD1G93A transgenic mouse model of MND	N	RAYYAN-INCLUSION: {"Excluded"} | RAYYAN-EXCLUSION-REASONS: wrong intervention
224	Vitality-ALS, a phase 3 trial of the fast skeletal muscle troponin activator, tirasemtiv, for the potential treatment of amyotrophic lateral sclerosis (ALS): Study design and baseline characteristics	N	RAYYAN-INCLUSION: {"Excluded"} | RAYYAN-EXCLUSION-REASONS: wrong intervention
225	Can pyrimethamine lower CSF SOD1 levels in familial ALS? Results from a multicenter phase II trial	N	RAYYAN-INCLUSION: {"Excluded"} | RAYYAN-EXCLUSION-REASONS: wrong intervention
226	Longitudinal natural history of orofacial muscle strength changes in amyotrophic lateral sclerosis patients	N	RAYYAN-INCLUSION: {"Excluded"} | RAYYAN-EXCLUSION-REASONS: wrong study design
227	Application of biomarkers for earlystage of spinal and bulbar muscular atrophy to clincal trials	N	RAYYAN-INCLUSION: {"Excluded"} | RAYYAN-EXCLUSION-REASONS: wrong intervention
228	Development of a novel quantitative composite functional measure in spinalbulbar muscular atrophy	N	RAYYAN-INCLUSION: {"Excluded"} | RAYYAN-EXCLUSION-REASONS: wrong intervention
229	A randomized sham control trial of emst on bulbar function	N	RAYYAN-INCLUSION: {"Excluded"} | RAYYAN-EXCLUSION-REASONS: wrong intervention
230	Amyotrophic lateral sclerosis progression: Iran-ALS clinical registry, a multicentre study	N	RAYYAN-INCLUSION: {"Excluded"} | RAYYAN-EXCLUSION-REASONS: wrong intervention
231	Altered cortical activation during action observation in amyotrophic lateral sclerosis patients: a parametric functional MRI study	N	RAYYAN-INCLUSION: {"Excluded"} | RAYYAN-EXCLUSION-REASONS: wrong intervention
232	Training improves oxidative capacity, but not function, in spinal muscular atrophy type III	N	RAYYAN-INCLUSION: {"Excluded"} | RAYYAN-EXCLUSION-REASONS: wrong intervention
233	Experimental modeling and clinical treatment of amyotrophic lateral sclerosis by spinal grafting of human spinal stem cells	N	RAYYAN-INCLUSION: {"Excluded"} | RAYYAN-EXCLUSION-REASONS: wrong population
234	GNX-4728, a novel small molecule drug inhibitor of mitochondrial permeability transition, is therapeutic in a mouse model of amyotrophic lateral sclerosis	N	RAYYAN-INCLUSION: {"Excluded"} | RAYYAN-EXCLUSION-REASONS: wrong population
235	Impact of expiratory muscle strength training on bulbar function in amyotrophic lateral sclerosis: Updates from a randomized sham-controlled clinical trial	N	RAYYAN-INCLUSION: {"Excluded"} | RAYYAN-EXCLUSION-REASONS: wrong intervention
236	Dipals: Patient and carer experiences of diaphragm pacing in motor neurone disease	N	RAYYAN-INCLUSION: {"Excluded"} | RAYYAN-EXCLUSION-REASONS: wrong intervention
237	Telemedicine as a tool for assessing the influence of climate change in patients with chronic lung diseases	N	RAYYAN-INCLUSION: {"Excluded"} | RAYYAN-EXCLUSION-REASONS: wrong population
238	Novel data from BENEFIT-ALS: Blinded evaluation of neuromuscular effects and functional improvement with tirasemtiv in patients with amyotrophic lateral sclerosis	N	RAYYAN-INCLUSION: {"Excluded"} | RAYYAN-EXCLUSION-REASONS: wrong intervention
239	A phase II study to assess safety and efficacy of olesoxime (TRO19622) in 3-25 year old spinal muscular atrophy (SMA) patients	N	RAYYAN-INCLUSION: {"Excluded"} | RAYYAN-EXCLUSION-REASONS: wrong intervention
240	Internet-based "e-Training" as exercise intervention for health promotion: Results from 2 intervention studies	N	RAYYAN-INCLUSION: {"Excluded"} | RAYYAN-EXCLUSION-REASONS: wrong population
241	A study to evaluate safety and tolerability of repeated doses of tirasemtiv in patients with amyotrophic lateral sclerosis	N	RAYYAN-INCLUSION: {"Excluded"} | RAYYAN-EXCLUSION-REASONS: wrong intervention
242	Increased nerve growth factor serum levels in top athletes	N	RAYYAN-INCLUSION: {"Excluded"} | RAYYAN-EXCLUSION-REASONS: wrong intervention
243	Safety, tolerability and pharmacodynamics of a skeletal muscle activator in amyotrophic lateral sclerosis	N	RAYYAN-INCLUSION: {"Excluded"} | RAYYAN-EXCLUSION-REASONS: wrong intervention
244	The empower study: Design, methodology and baseline features of the first phase III clinical trial of dexpramipexole for patients with ALS	N	RAYYAN-INCLUSION: {"Excluded"} | RAYYAN-EXCLUSION-REASONS: wrong intervention
245	A systematic review of respiratory muscle training in stroke and neurological diseases	N	RAYYAN-INCLUSION: {"Excluded"} | RAYYAN-EXCLUSION-REASONS: wrong study design
246	Respiratory exercise in amyotrophic lateral sclerosis	N	RAYYAN-INCLUSION: {"Excluded"} | RAYYAN-EXCLUSION-REASONS: wrong intervention
247	A randomized controlled clinical trial of growth hormone in amyotrophic lateral sclerosis: Clinical, neuroimaging, and hormonal results	N	RAYYAN-INCLUSION: {"Excluded"} | RAYYAN-EXCLUSION-REASONS: wrong intervention
248	The effects of dexpramipexole (KNS-760704) in individuals with amyotrophic lateral sclerosis	N	RAYYAN-INCLUSION: {"Excluded"} | RAYYAN-EXCLUSION-REASONS: wrong intervention
249	Effects of aerobic exercise therapy and cognitive behavioural therapy on functioning and quality of life in amyotrophic lateral sclerosis: Protocol of the FACTS-2-ALS trial	N	RAYYAN-INCLUSION: {"Excluded"} | RAYYAN-EXCLUSION-REASONS: wrong intervention
250	[Operative treatment of rhizarthritis: comparison of ligament reconstruction according to Epping with trapezectomy and interposition of pyrocarbon spacers as replacement of the trapezium].	N	RAYYAN-INCLUSION: {"Excluded"} | RAYYAN-EXCLUSION-REASONS: wrong intervention
251	Sleep disorders in cerebellar ataxias	N	RAYYAN-INCLUSION: {"Excluded"} | RAYYAN-EXCLUSION-REASONS: wrong population
252	A randomized controlled trial of physical activity in individuals with ALS: Preliminary experience and short-term follow-up results of treatment with different exercise protocols	N	RAYYAN-INCLUSION: {"Excluded"} | RAYYAN-EXCLUSION-REASONS: wrong intervention
253	Effects of low-level laser therapy (LLLT) in the development of exercise-induced skeletal muscle fatigue and Changes in biochemical markers related to postexercise recovery	N	RAYYAN-INCLUSION: {"Excluded"} | RAYYAN-EXCLUSION-REASONS: wrong intervention
254	A phase II trial of talampanel in subjects with amyotrophic lateral sclerosis	N	RAYYAN-INCLUSION: {"Excluded"} | RAYYAN-EXCLUSION-REASONS: wrong intervention
255	Recombinant human granulocyte-colony stimulating factor administration for treating amyotrophic lateral sclerosis: A pilot study	N	RAYYAN-INCLUSION: {"Excluded"} | RAYYAN-EXCLUSION-REASONS: wrong intervention
256	Rehabilitation interventions for foot drop in neuromuscular disease	N	RAYYAN-INCLUSION: {"Excluded"} | RAYYAN-EXCLUSION-REASONS: wrong intervention
257	Periodic Salbutamol in Facioscapulohumeral Muscular Dystrophy: A Randomized Controlled Trial	N	RAYYAN-INCLUSION: {"Excluded"} | RAYYAN-EXCLUSION-REASONS: wrong intervention
258	Kns-760704-cl201, Part 1: A 12-week phase 2 study of the safety, tolerability, and clinical effects of KNS 760704 in ALS subjects	N	RAYYAN-INCLUSION: {"Excluded"} | RAYYAN-EXCLUSION-REASONS: wrong intervention
259	The cochrane collaboration - A decade of evidence-based reviews in ALS/MND	N	RAYYAN-INCLUSION: {"Excluded"} | RAYYAN-EXCLUSION-REASONS: wrong study design
260	“Inspirational” - Inspiratory muscle training in amyotrophic lateral sclerosis	N	RAYYAN-INCLUSION: {"Excluded"} | RAYYAN-EXCLUSION-REASONS: wrong intervention
261	INSPIRATIonAL INSPIRAtory muscle training in amyotrophic lateral sclerosis	N	RAYYAN-INCLUSION: {"Excluded"} | RAYYAN-EXCLUSION-REASONS: wrong intervention
262	The effect of repetitive transcranial magnetic stimulation on motor performance, fatigue and quality of life in amyotrophic lateral sclerosis	N	RAYYAN-INCLUSION: {"Excluded"} | RAYYAN-EXCLUSION-REASONS: wrong intervention
263	Polysomnographic sleep, growth hormone insulin-like growth factor-I axis, leptin, and weight loss	N	RAYYAN-INCLUSION: {"Excluded"} | RAYYAN-EXCLUSION-REASONS: wrong intervention
264	The effect of hydroxyurea in spinal muscular atrophy cells and patients	N	RAYYAN-INCLUSION: {"Excluded"} | RAYYAN-EXCLUSION-REASONS: wrong intervention
265	ARMOR: An electromechanical robot for upper limb training following stroke. A prospective randomised controlled pilot study	N	RAYYAN-INCLUSION: {"Excluded"} | RAYYAN-EXCLUSION-REASONS: wrong intervention
266	WITHDRAWN: Amino acids for amyotrophic lateral sclerosis / motor neuron disease.	N	RAYYAN-INCLUSION: {"Excluded"} | RAYYAN-EXCLUSION-REASONS: wrong intervention
267	Riluzole for amyotrophic lateral sclerosis (ALS)/motor neuron disease (MND)	N	RAYYAN-INCLUSION: {"Excluded"} | RAYYAN-EXCLUSION-REASONS: wrong intervention
268	A randomized controlled trial of resistance exercise in individuals with ALS	N	RAYYAN-INCLUSION: {"Excluded"} | RAYYAN-EXCLUSION-REASONS: wrong intervention
269	A prospective study to evaluate the impact of 31P-MRS to determinate mitochondrial dysfunction in skeletal muscle of ALS patients	N	RAYYAN-INCLUSION: {"Excluded"} | RAYYAN-EXCLUSION-REASONS: wrong intervention
270	Trial of celecoxib in amyotrophic lateral sclerosis	N	RAYYAN-INCLUSION: {"Excluded"} | RAYYAN-EXCLUSION-REASONS: wrong intervention
271	Developmental care for promoting development and preventing morbidity in preterm infants.	N	RAYYAN-INCLUSION: {"Excluded"} | RAYYAN-EXCLUSION-REASONS: wrong population,wrong intervention
272	Treatment for spasticity in amyotrophic lateral sclerosis/motor neuron disease.	N	RAYYAN-INCLUSION: {"Excluded"} | RAYYAN-EXCLUSION-REASONS: wrong intervention
273	AT1 receptor antagonist candesartan lowers arterial pressure during exercise more effective than ACE inhibitor ramipril	N	RAYYAN-INCLUSION: {"Excluded"} | RAYYAN-EXCLUSION-REASONS: wrong intervention
274	Pentoxifylline in ALS: A double-blind, randomized, multicenter, placebo-controlled trial	N	RAYYAN-INCLUSION: {"Excluded"} | RAYYAN-EXCLUSION-REASONS: wrong intervention
275	Prognostic factors for survival in amyotrophic lateral sclerosis patients treated with riluzole	N	RAYYAN-INCLUSION: {"Excluded"} | RAYYAN-EXCLUSION-REASONS: wrong intervention
276	Gabapentin for spasticity: A randomized, double-blind, placebo-controlled trial	N	RAYYAN-INCLUSION: {"Excluded"} | RAYYAN-EXCLUSION-REASONS: wrong intervention
277	Ciliary neurotrophic factor (CNTF) for amyotrophic lateral sclerosis/motor neuron disease.	N	RAYYAN-INCLUSION: {"Excluded"} | RAYYAN-EXCLUSION-REASONS: wrong intervention
278	A clinical trial of creatine in ALS	N	RAYYAN-INCLUSION: {"Excluded"} | RAYYAN-EXCLUSION-REASONS: wrong intervention
279	Efficacy and safety of 0.1 mg of intrathecal morphine in arthroscopic knee joint surgery. A double-blind, randomized clinical trial	N	RAYYAN-INCLUSION: {"Excluded"} | RAYYAN-EXCLUSION-REASONS: wrong population
280	Shared decision making (SDM) with chronic pain patients. The patient as a partner in the medical decision making process	N	RAYYAN-INCLUSION: {"Excluded"} | RAYYAN-EXCLUSION-REASONS: wrong population
281	Treatment for spasticity in amyotrophic lateral sclerosis/motor neuron disease.	N	RAYYAN-INCLUSION: {"Excluded"} | RAYYAN-EXCLUSION-REASONS: wrong study design
282	Amino acids for amyotrophic lateral sclerosis / motor neuron disease.	N	RAYYAN-INCLUSION: {"Excluded"} | RAYYAN-EXCLUSION-REASONS: wrong study design
283	Comparison of maximal voluntary isometric contraction and hand-held dynamometry in measuring muscle strength of patients with progressive lower motor neuron syndrome	N	RAYYAN-INCLUSION: {"Excluded"} | RAYYAN-EXCLUSION-REASONS: wrong study design
284	Riluzole for amyotrophic lateral sclerosis (ALS)/motor neuron disease (MND)	N	RAYYAN-INCLUSION: {"Excluded"} | RAYYAN-EXCLUSION-REASONS: wrong study design
285	Tardive Dyskinesia: Pergolid, a possible therapeutic option	N	RAYYAN-INCLUSION: {"Excluded"} | RAYYAN-EXCLUSION-REASONS: wrong study design
286	A randomized, placebo-controlled trial of topiramate in amyotrophic lateral sclerosis	N	RAYYAN-INCLUSION: {"Excluded"} | RAYYAN-EXCLUSION-REASONS: wrong study design
287	A randomized sequential trial of creatine in amyotrophic lateral sclerosis	N	RAYYAN-INCLUSION: {"Excluded"} | RAYYAN-EXCLUSION-REASONS: wrong study design
288	Measuring movement irregularity in the upper motor neurone syndrome using normalised average rectified jerk	N	RAYYAN-INCLUSION: {"Excluded"} | RAYYAN-EXCLUSION-REASONS: wrong intervention
289	Impact of nutrition and excercise on elderly people's health - Results of the Paderborn Senior citizens Study	N	RAYYAN-INCLUSION: {"Excluded"} | RAYYAN-EXCLUSION-REASONS: wrong population
290	Therapeutic developments in the treatment of amyotrophic lateral sclerosis	N	RAYYAN-INCLUSION: {"Excluded"} | RAYYAN-EXCLUSION-REASONS: wrong study design
291	Riluzole for amyotrophic lateral sclerosis (ALS)/motor neuron disease (MND).	N	RAYYAN-INCLUSION: {"Excluded"} | RAYYAN-EXCLUSION-REASONS: wrong study design
292	Exercise training by interval versus steady-state modus in chronic heart failure: Improvement of functional capacity, hemodynamics and quality of life - A controlled study	N	RAYYAN-INCLUSION: {"Excluded"} | RAYYAN-EXCLUSION-REASONS: wrong population
293	Riluzole for amyotrophic lateral sclerosis (ALS)/motor neuron disease (MND).	N	RAYYAN-INCLUSION: {"Excluded"} | RAYYAN-EXCLUSION-REASONS: wrong intervention
294	A placebo-controlled trial of gabapentin in spinal muscular atrophy	N	RAYYAN-INCLUSION: {"Excluded"} | RAYYAN-EXCLUSION-REASONS: wrong intervention
295	The value of muscle exercise in patients with amyotrophic lateral sclerosis	N	RAYYAN-INCLUSION: {"Excluded"} | RAYYAN-EXCLUSION-REASONS: duplicate
296	Phase III randomized trial of gabapentin in patients with amyotrophic lateral sclerosis	N	RAYYAN-INCLUSION: {"Excluded"} | RAYYAN-EXCLUSION-REASONS: wrong intervention
297	A double-blind, placeho-controlled randomized clinical trial of α-tocopherol (vitamin E) in the treatment of amyotrophic lateral sclerosis	N	RAYYAN-INCLUSION: {"Excluded"} | RAYYAN-EXCLUSION-REASONS: wrong intervention
298	Electrophysiologic endpoint measures in a multicenter ALS drug trial	N	RAYYAN-INCLUSION: {"Excluded"} | RAYYAN-EXCLUSION-REASONS: wrong intervention
299	What has changed with riluzole?	N	RAYYAN-INCLUSION: {"Excluded"} | RAYYAN-EXCLUSION-REASONS: wrong intervention
300	Activity-dependent conduction block in multifocal motor neuropathy	N	RAYYAN-INCLUSION: {"Excluded"} | RAYYAN-EXCLUSION-REASONS: wrong intervention
301	Responses of the growth hormone (GH) and insulin-like growth factor axis to exercise, GH administration, and GH withdrawal in trained adult males: A potential test for GH abuse in sport	N	RAYYAN-INCLUSION: {"Excluded"} | RAYYAN-EXCLUSION-REASONS: wrong intervention
302	Age effects on interleukin-6 and interleukin-1β responses to endurance exercise in patients with neuromuscular diseases	N	RAYYAN-INCLUSION: {"Excluded"} | RAYYAN-EXCLUSION-REASONS: wrong intervention
303	Reduced glutathione in amyotrophic lateral sclerosis: an open, crossover, randomized trial.	N	RAYYAN-INCLUSION: {"Excluded"} | RAYYAN-EXCLUSION-REASONS: wrong intervention
304	Qigong Yangsheng as complementary therapy in asthma	N	RAYYAN-INCLUSION: {"Excluded"} | RAYYAN-EXCLUSION-REASONS: wrong population,wrong intervention
305	Developmental care does not alter sleep and development of premature infants.	N	RAYYAN-INCLUSION: {"Excluded"} | RAYYAN-EXCLUSION-REASONS: wrong population,wrong intervention
306	Efficacy of riluzole in the treatment of amyotrophic lateral sclerosis	N	RAYYAN-INCLUSION: {"Excluded"} | RAYYAN-EXCLUSION-REASONS: wrong intervention
307	Performance of the amyotrophic lateral sclerosis functional rating scale (ALSFRS) in multicenter clinical trials	N	RAYYAN-INCLUSION: {"Excluded"} | RAYYAN-EXCLUSION-REASONS: wrong intervention
308	Evaluation of left ventricular pumping function in patients with insulin-dependent type-1- and type-2-diabetes mellitus by means of stress echocardiography as a screening method	N	RAYYAN-INCLUSION: {"Excluded"} | RAYYAN-EXCLUSION-REASONS: wrong population,wrong intervention
309	Establishing instrumented gait analysis as a useful tool of immediate clinical relevance in gait assessment. Presentation of propulsive and inhibitory muscular activities in walking	N	RAYYAN-INCLUSION: {"Excluded"} | RAYYAN-EXCLUSION-REASONS: wrong population,wrong intervention
310	Placebo-controlled trial of gabapentin in patients with amyotrophic lateral sclerosis	N	RAYYAN-INCLUSION: {"Excluded"} | RAYYAN-EXCLUSION-REASONS: wrong intervention
311	A controlled trial of amine acid therapy in amyotrophic lateral sclerosis: I. Clinical, functional, and maximum isometric torque data	N	RAYYAN-INCLUSION: {"Excluded"} | RAYYAN-EXCLUSION-REASONS: wrong intervention
312	Physical activity, trauma, and ALS: A case-control study	N	RAYYAN-INCLUSION: {"Excluded"} | RAYYAN-EXCLUSION-REASONS: wrong intervention
313	Dose-ranging study of riluzole in amyotrophic lateral sclerosis	N	RAYYAN-INCLUSION: {"Excluded"} | RAYYAN-EXCLUSION-REASONS: wrong intervention
314	A placebo-controlled trial of recombinant human ciliary neurotrophic (rhCNTF) factor in amyotrophic lateral sclerosis	N	RAYYAN-INCLUSION: {"Excluded"} | RAYYAN-EXCLUSION-REASONS: wrong intervention
315	Controlled trial of nimodipine in amyotrophic lateral sclerosis	N	RAYYAN-INCLUSION: {"Excluded"} | RAYYAN-EXCLUSION-REASONS: wrong intervention
316	A double-blind placebo-controlled clinical trial of subcutaneous recombinant human ciliary neurotrophic factor (rHCNTF) in amyotrophic lateral sclerosis	N	RAYYAN-INCLUSION: {"Excluded"} | RAYYAN-EXCLUSION-REASONS: wrong intervention
317	Randomized, double-blind, controlled trial of acetylcysteine in amyotrophic lateral sclerosis	N	RAYYAN-INCLUSION: {"Excluded"} | RAYYAN-EXCLUSION-REASONS: wrong intervention
318	Sports as adjuvant therapy for inpatients with atopic eczema	N	RAYYAN-INCLUSION: {"Excluded"} | RAYYAN-EXCLUSION-REASONS: wrong population,wrong intervention
319	Can nimodipine affect progression of motor neuron disease? A double-blind pilot study	N	RAYYAN-INCLUSION: {"Excluded"} | RAYYAN-EXCLUSION-REASONS: wrong intervention
320	Cortical function in progressive lower motor neuron disorders and amyotrophic lateral sclerosis: A comparative PET study	N	RAYYAN-INCLUSION: {"Excluded"} | RAYYAN-EXCLUSION-REASONS: wrong intervention
321	Intravenous immunoglobulin treatment in patients with motor neuron syndromes associated with anti-GM1 antibodies: A double-blind, placebo- controlled study	N	RAYYAN-INCLUSION: {"Excluded"} | RAYYAN-EXCLUSION-REASONS: wrong population,wrong intervention
322	A controlled trial of riluzole in amyotrophic lateral sclerosis	N	RAYYAN-INCLUSION: {"Excluded"} | RAYYAN-EXCLUSION-REASONS: wrong intervention
323	Trial of immunosuppression in amyotrophic lateral sclerosis using total lymphoid irradiation	N	RAYYAN-INCLUSION: {"Excluded"} | RAYYAN-EXCLUSION-REASONS: wrong intervention
324	Epinephrine-induced enhancement of sympathetic activity in humans: Inhibition by nonselective as well as β1-selective β-adrenoceptor blockade	N	RAYYAN-INCLUSION: {"Excluded"} | RAYYAN-EXCLUSION-REASONS: wrong population,wrong intervention
325	Post-traumatic edema as a limiting factor in early functional treatment measures and its pharmacodynamic modification	N	RAYYAN-INCLUSION: {"Excluded"} | RAYYAN-EXCLUSION-REASONS: wrong population,wrong intervention
326	Running as treatment for hospitalized alcoholics: An experimental approach	N	RAYYAN-INCLUSION: {"Excluded"} | RAYYAN-EXCLUSION-REASONS: wrong population,wrong intervention
327	Ganglioside therapy for amyotrophic lateral sclerosis: A double-blind controlled trial	N	RAYYAN-INCLUSION: {"Excluded"} | RAYYAN-EXCLUSION-REASONS: wrong intervention
328	Trial of Sodium Phenylbutyrate-Taurursodiol for Amyotrophic Lateral Sclerosis.	N	RAYYAN-INCLUSION: {"Excluded"} | RAYYAN-EXCLUSION-REASONS: wrong intervention
329	Single-Dose Gene-Replacement Therapy for Spinal Muscular Atrophy.	N	RAYYAN-INCLUSION: {"Excluded"} | RAYYAN-EXCLUSION-REASONS: wrong population
330	Comparison of the effects of short-duration wrist joint splinting combined with physical therapy and physical therapy alone on the management of patients with lateral epicondylitis.	N	RAYYAN-INCLUSION: {"Excluded"} | RAYYAN-EXCLUSION-REASONS: wrong population
331	Effectiveness of acromioclavicular joint mobilization and physical therapy vs physical therapy alone in patients with frozen shoulder: A randomized clinical trial.	N	RAYYAN-INCLUSION: {"Excluded"} | RAYYAN-EXCLUSION-REASONS: wrong population
332	Long-term survival of participants in the CENTAUR trial of sodium phenylbutyrate-taurursodiol in amyotrophic lateral sclerosis.	N	RAYYAN-INCLUSION: {"Excluded"} | RAYYAN-EXCLUSION-REASONS: wrong intervention
333	High-frequency motor rehabilitation in amyotrophic lateral sclerosis: a randomized clinical trial.	N	RAYYAN-INCLUSION: {"Excluded"} | RAYYAN-EXCLUSION-REASONS: wrong outcome,wrong intervention
334	Impact of expiratory strength training in amyotrophic lateral sclerosis: Results of a randomized, sham-controlled trial.	N	RAYYAN-INCLUSION: {"Excluded"} | RAYYAN-EXCLUSION-REASONS: wrong intervention
335	Aerobic Exercise Therapy in Ambulatory Patients With ALS: A Randomized Controlled Trial.	N	RAYYAN-INCLUSION: {"Excluded"} | RAYYAN-EXCLUSION-REASONS: duplicate
336	Early intensive care unit mobility therapy in the treatment of acute respiratory failure.	N	RAYYAN-INCLUSION: {"Excluded"} | RAYYAN-EXCLUSION-REASONS: wrong population
337	A randomized controlled trial of resistance and endurance exercise in amyotrophic lateral sclerosis.	N	RAYYAN-INCLUSION: {"Excluded"} | RAYYAN-EXCLUSION-REASONS: wrong outcome
338	Respiratory Strength Training in Amyotrophic Lateral Sclerosis: A Double-Blind, Randomized, Multicenter, Sham-Controlled Trial.	N	RAYYAN-INCLUSION: {"Excluded"} | RAYYAN-EXCLUSION-REASONS: wrong intervention
339	A controlled trial of riluzole in amyotrophic lateral sclerosis. ALS/Riluzole Study Group.	N	RAYYAN-INCLUSION: {"Excluded"} | RAYYAN-EXCLUSION-REASONS: wrong intervention
340	Comparative Cognitive Effects of Choreographed Exercise and Multimodal Physical Therapy in Older Adults with Amnestic Mild Cognitive Impairment: Randomized Clinical Trial.	N	RAYYAN-INCLUSION: {"Excluded"} | RAYYAN-EXCLUSION-REASONS: wrong population
341	Pilates exercise training vs. physical therapy for improving walking and balance in people with multiple sclerosis: a randomized controlled trial.	N	RAYYAN-INCLUSION: {"Excluded"} | RAYYAN-EXCLUSION-REASONS: wrong population
342	Randomized controlled trial on physical therapy for TMJ closed lock.	N	RAYYAN-INCLUSION: {"Excluded"} | RAYYAN-EXCLUSION-REASONS: wrong population
343	Comparative effectiveness of routine physical therapy with and without instrument assisted soft tissue mobilization in patients with neck pain due to upper crossed syndrome.	N	RAYYAN-INCLUSION: {"Excluded"} | RAYYAN-EXCLUSION-REASONS: wrong population
344	Survival analyses from the CENTAUR trial in amyotrophic lateral sclerosis: Evaluating the impact of treatment crossover on outcomes.	N	RAYYAN-INCLUSION: {"Excluded"} | RAYYAN-EXCLUSION-REASONS: wrong intervention
345	Safety and efficacy of avalglucosidase alfa versus alglucosidase alfa in patients with late-onset Pompe disease (COMET): a phase 3, randomised, multicentre trial.	N	RAYYAN-INCLUSION: {"Excluded"} | RAYYAN-EXCLUSION-REASONS: wrong population
346	Effects of a 12-week combined aerobic and strength training program in ambulatory patients with amyotrophic lateral sclerosis: a randomized controlled trial.	N	RAYYAN-INCLUSION: {"Excluded"} | RAYYAN-EXCLUSION-REASONS: duplicate
347	Effect of Ezogabine on Cortical and Spinal Motor Neuron Excitability in Amyotrophic Lateral Sclerosis: A Randomized Clinical Trial.	N	RAYYAN-INCLUSION: {"Excluded"} | RAYYAN-EXCLUSION-REASONS: wrong intervention
348	The ALSFRS-R: a revised ALS functional rating scale that incorporates assessments of respiratory function. BDNF ALS Study Group (Phase III).	N	RAYYAN-INCLUSION: {"Excluded"} | RAYYAN-EXCLUSION-REASONS: wrong intervention
349	Efficacy of an exoskeleton-based physical therapy program for non-ambulatory patients during subacute stroke rehabilitation: a randomized controlled trial.	N	RAYYAN-INCLUSION: {"Excluded"} | RAYYAN-EXCLUSION-REASONS: wrong population
350	The Physiotherapy for Femoroacetabular Impingement Rehabilitation STudy (physioFIRST): A Pilot Randomized Controlled Trial.	N	RAYYAN-INCLUSION: {"Excluded"} | RAYYAN-EXCLUSION-REASONS: wrong population
351	Group-based multimodal physical therapy in women with chronic pelvic pain: A randomized controlled trial.	N	RAYYAN-INCLUSION: {"Excluded"} | RAYYAN-EXCLUSION-REASONS: wrong population
352	Treatment of myofascial trigger points in common shoulder disorders by physical therapy: a randomized controlled trial [ISRCTN75722066].	N	RAYYAN-INCLUSION: {"Excluded"} | RAYYAN-EXCLUSION-REASONS: wrong population
353	Manual Physical Therapy Versus Surgery for Carpal Tunnel Syndrome: A Randomized Parallel-Group Trial.	N	RAYYAN-INCLUSION: {"Excluded"} | RAYYAN-EXCLUSION-REASONS: wrong population
354	Safety and efficacy of rozanolixizumab in patients with generalised myasthenia gravis (MycarinG): a randomised, double-blind, placebo-controlled, adaptive phase 3 study.	N	RAYYAN-INCLUSION: {"Excluded"} | RAYYAN-EXCLUSION-REASONS: wrong population
355	An integrated palliative and respiratory care service for patients with advanced disease and refractory breathlessness: a randomised controlled trial.	N	RAYYAN-INCLUSION: {"Excluded"} | RAYYAN-EXCLUSION-REASONS: wrong population
356	Phase 1/2a clinical trial in ALS with ropinirole, a drug candidate identified by iPSC drug discovery.	N	RAYYAN-INCLUSION: {"Excluded"} | RAYYAN-EXCLUSION-REASONS: wrong intervention
357	Transplantation of human neural progenitor cells secreting GDNF into the spinal cord of patients with ALS: a phase 1/2a trial.	N	RAYYAN-INCLUSION: {"Excluded"} | RAYYAN-EXCLUSION-REASONS: wrong intervention
358	Safety and efficacy of zilucoplan in patients with generalised myasthenia gravis (RAISE): a randomised, double-blind, placebo-controlled, phase 3 study.	N	RAYYAN-INCLUSION: {"Excluded"} | RAYYAN-EXCLUSION-REASONS: wrong population
359	Conventional physical therapy and physical therapy based on reflex stimulation showed similar results in children with myelomeningocele.	N	RAYYAN-INCLUSION: {"Excluded"} | RAYYAN-EXCLUSION-REASONS: wrong population
360	Effect of RNS60 in amyotrophic lateral sclerosis: a phase II multicentre, randomized, double-blind, placebo-controlled trial.	N	RAYYAN-INCLUSION: {"Excluded"} | RAYYAN-EXCLUSION-REASONS: wrong intervention
361	A comparison between two physical therapy treatment programs for patients with lumbar spinal stenosis: a randomized clinical trial.	N	RAYYAN-INCLUSION: {"Excluded"} | RAYYAN-EXCLUSION-REASONS: wrong intervention
362	Effectiveness of a Blended Physical Therapist Intervention in People With Hip Osteoarthritis, Knee Osteoarthritis, or Both: A Cluster-Randomized Controlled Trial.	N	RAYYAN-INCLUSION: {"Excluded"} | RAYYAN-EXCLUSION-REASONS: wrong population
363	Comparison between massage and routine physical therapy in women with sub acute and chronic nonspeciﬁc low back pain.	N	RAYYAN-INCLUSION: {"Excluded"} | RAYYAN-EXCLUSION-REASONS: wrong population
364	Masitinib as an add-on therapy to riluzole in patients with amyotrophic lateral sclerosis: a randomized clinical trial.	N	RAYYAN-INCLUSION: {"Excluded"} | RAYYAN-EXCLUSION-REASONS: wrong intervention
365	Aquatic physical therapy for hip and knee osteoarthritis: results of a single-blind randomized controlled trial.	N	RAYYAN-INCLUSION: {"Excluded"} | RAYYAN-EXCLUSION-REASONS: wrong population
366	Effect of physical therapy rehabilitation program combined with music on children with lower limb burns: A twelve-week randomized controlled study.	N	RAYYAN-INCLUSION: {"Excluded"} | RAYYAN-EXCLUSION-REASONS: wrong population
367	A Physical Therapist-Administered Physical Activity Intervention After Total Knee Replacement: Protocol for a Randomized Controlled Trial.	N	RAYYAN-INCLUSION: {"Excluded"} | RAYYAN-EXCLUSION-REASONS: wrong population
368	The unfolded protein response in amyotrophic later sclerosis: results of a phase 2 trial.	N	RAYYAN-INCLUSION: {"Excluded"} | RAYYAN-EXCLUSION-REASONS: wrong intervention
369	Effect of pulsed electromagnetic field on nonspecific low back pain patients: a randomized controlled trial.	N	RAYYAN-INCLUSION: {"Excluded"} | RAYYAN-EXCLUSION-REASONS: wrong population
370	A Phase 2, Double-Blind, Randomized, Dose-Ranging Trial Of Reldesemtiv In Patients With ALS.	N	RAYYAN-INCLUSION: {"Excluded"} | RAYYAN-EXCLUSION-REASONS: wrong intervention
371	Effects of kinesiotaping versus non-steroidal anti-inflammatory drugs and physical therapy for treatment of pes anserinus tendino-bursitis: A randomized comparative clinical trial.	N	RAYYAN-INCLUSION: {"Excluded"} | RAYYAN-EXCLUSION-REASONS: wrong population
372	Antisense oligonucleotide targeting DMPK in patients with myotonic dystrophy type 1: a multicentre, randomised, dose-escalation, placebo-controlled, phase 1/2a trial.	N	RAYYAN-INCLUSION: {"Excluded"} | RAYYAN-EXCLUSION-REASONS: wrong population
373	Efficacy and Safety of Avalglucosidase Alfa in Patients With Late-Onset Pompe Disease After 97 Weeks: A Phase 3 Randomized Clinical Trial.	N	RAYYAN-INCLUSION: {"Excluded"} | RAYYAN-EXCLUSION-REASONS: wrong population
374	Cybernic treatment with wearable cyborg Hybrid Assistive Limb (HAL) improves ambulatory function in patients with slowly progressive rare neuromuscular diseases: a multicentre, randomised, controlled crossover trial for efficacy and safety (NCY-3001).	N	RAYYAN-INCLUSION: {"Excluded"} | RAYYAN-EXCLUSION-REASONS: wrong intervention
375	Dose-ranging study of riluzole in amyotrophic lateral sclerosis. Amyotrophic Lateral Sclerosis/Riluzole Study Group II.	N	RAYYAN-INCLUSION: {"Excluded"} | RAYYAN-EXCLUSION-REASONS: wrong intervention
376	Virtual Reality Augments Movement During Physical Therapy: A Pragmatic Randomized Trial.	N	RAYYAN-INCLUSION: {"Excluded"} | RAYYAN-EXCLUSION-REASONS: wrong population
377	[Not Available].	N	RAYYAN-INCLUSION: {"Excluded"} | RAYYAN-EXCLUSION-REASONS: wrong population
378	Amyotrophic Lateral Sclerosis and Oxidative Stress: A Double-Blind Therapeutic Trial After Curcumin Supplementation.	N	RAYYAN-INCLUSION: {"Excluded"} | RAYYAN-EXCLUSION-REASONS: wrong intervention
379	Active music therapy approach in amyotrophic lateral sclerosis: a randomized-controlled trial.	N	RAYYAN-INCLUSION: {"Excluded"} | RAYYAN-EXCLUSION-REASONS: wrong intervention
380	Intrarater and Interrater Reliability of Heckmatt Scoring System in Amyotrophic Lateral Sclerosis.	N	RAYYAN-INCLUSION: {"Excluded"} | RAYYAN-EXCLUSION-REASONS: wrong intervention
381	MN-166 (ibudilast) in amyotrophic lateral sclerosis in a Phase IIb/III study: COMBAT-ALS study design.	N	RAYYAN-INCLUSION: {"Excluded"} | RAYYAN-EXCLUSION-REASONS: wrong intervention
382	Respiratory exercise in amyotrophic lateral sclerosis.	N	RAYYAN-INCLUSION: {"Excluded"} | RAYYAN-EXCLUSION-REASONS: wrong intervention
383	Physical activity and amyotrophic lateral sclerosis: a European population-based case-control study.	N	RAYYAN-INCLUSION: {"Excluded"} | RAYYAN-EXCLUSION-REASONS: wrong intervention
384	The efficacy of a treatment program focusing on specific stabilizing exercises for pelvic girdle pain after pregnancy: a randomized controlled trial.	N	RAYYAN-INCLUSION: {"Excluded"} | RAYYAN-EXCLUSION-REASONS: wrong population
385	Efficacy and tolerability of EH301 for amyotrophic lateral sclerosis: a randomized, double-blind, placebo-controlled human pilot study.	N	RAYYAN-INCLUSION: {"Excluded"} | RAYYAN-EXCLUSION-REASONS: wrong intervention
386	A randomized clinical trial of burst vs. spaced physical therapy for Parkinsons disease.	N	RAYYAN-INCLUSION: {"Excluded"} | RAYYAN-EXCLUSION-REASONS: wrong population
387	Acetylcholine receptors from human muscle as pharmacological targets for ALS therapy.	N	RAYYAN-INCLUSION: {"Excluded"} | RAYYAN-EXCLUSION-REASONS: wrong intervention
388	Randomized trial of inosine for urate elevation in amyotrophic lateral sclerosis.	N	RAYYAN-INCLUSION: {"Excluded"} | RAYYAN-EXCLUSION-REASONS: wrong intervention
389	Physical therapy in Huntington's disease--toward objective assessments?	N	RAYYAN-INCLUSION: {"Excluded"} | RAYYAN-EXCLUSION-REASONS: wrong population
390	INSPIRATIonAL--INSPIRAtory muscle training in amyotrophic lateral sclerosis.	N	RAYYAN-INCLUSION: {"Excluded"} | RAYYAN-EXCLUSION-REASONS: wrong intervention
391	Narrative discourse deficits in amyotrophic lateral sclerosis.	N	RAYYAN-INCLUSION: {"Excluded"} | RAYYAN-EXCLUSION-REASONS: wrong intervention
392	Patient and family perceptions of physical therapy in the medical intensive care unit.	N	RAYYAN-INCLUSION: {"Excluded"} | RAYYAN-EXCLUSION-REASONS: wrong population
393	Objectively Monitoring Amyotrophic Lateral Sclerosis Patient Symptoms During Clinical Trials With Sensors: Observational Study.	N	RAYYAN-INCLUSION: {"Excluded"} | RAYYAN-EXCLUSION-REASONS: wrong study design
394	Diaphragm training in amyotrophic lateral sclerosis.	N	RAYYAN-INCLUSION: {"Excluded"} | RAYYAN-EXCLUSION-REASONS: wrong intervention
395	Human diaphragm atrophy in amyotrophic lateral sclerosis is not predicted by routine respiratory measures.	N	RAYYAN-INCLUSION: {"Excluded"} | RAYYAN-EXCLUSION-REASONS: wrong intervention
396	The effect of intermittent diet and/or physical therapy in patients with chronic low back pain: A single-blinded randomized controlled trial.	N	RAYYAN-INCLUSION: {"Excluded"} | RAYYAN-EXCLUSION-REASONS: wrong population
397	Study on the Diagnostic Value of Neuroelectrophysiological Examination in Patients with Amyotrophic Lateral Sclerosis.	N	RAYYAN-INCLUSION: {"Excluded"} | RAYYAN-EXCLUSION-REASONS: wrong intervention
398	Cardiac Autonomic Modulation in Subjects with Amyotrophic Lateral Sclerosis (ALS) during an Upper Limb Virtual Reality Task: A Prospective Control Trial.	N	RAYYAN-INCLUSION: {"Excluded"} | RAYYAN-EXCLUSION-REASONS: wrong intervention
399	Associations Between Physical Therapy Visits and Pain and Physical Function After Knee Arthroplasty: A Cross-Lagged Panel Analysis of People Who Catastrophize About Pain Prior to Surgery.	N	RAYYAN-INCLUSION: {"Excluded"} | RAYYAN-EXCLUSION-REASONS: wrong population
400	Validation of a new strength measurement device for amyotrophic lateral sclerosis clinical trials.	N	RAYYAN-INCLUSION: {"Excluded"} | RAYYAN-EXCLUSION-REASONS: wrong intervention
401	Randomized, double-blind, placebo-controlled trial of rapamycin in amyotrophic lateral sclerosis.	N	RAYYAN-INCLUSION: {"Excluded"} | RAYYAN-EXCLUSION-REASONS: wrong intervention
402	Effect of Blocked Versus Random Practice on Physical Therapy Students' Manual Force Modulation.	N	RAYYAN-INCLUSION: {"Excluded"} | RAYYAN-EXCLUSION-REASONS: wrong population
403	Protein misfolding, amyotrophic lateral sclerosis and guanabenz: protocol for a phase II RCT with futility design (ProMISe trial).	N	RAYYAN-INCLUSION: {"Excluded"} | RAYYAN-EXCLUSION-REASONS: wrong intervention
404	The correlation between motor impairments and event-related desynchronization during motor imagery in ALS patients.	N	RAYYAN-INCLUSION: {"Excluded"} | RAYYAN-EXCLUSION-REASONS: wrong intervention
405	Decreased movement-related beta desynchronization and impaired post-movement beta rebound in amyotrophic lateral sclerosis.	N	RAYYAN-INCLUSION: {"Excluded"} | RAYYAN-EXCLUSION-REASONS: wrong intervention
406	Olfactory ensheathing cell neurorestorotherapy for amyotrophic lateral sclerosis patients: benefits from multiple transplantations.	N	RAYYAN-INCLUSION: {"Excluded"} | RAYYAN-EXCLUSION-REASONS: wrong intervention
407	Uphill treadmill walking plus physical therapy versus physical therapy alone in the management of individuals with knee osteoarthritis: a randomized clinical trial.	N	RAYYAN-INCLUSION: {"Excluded"} | RAYYAN-EXCLUSION-REASONS: wrong population
408	Can amyotrophic lateral sclerosis patients with respiratory insufficiency exercise?	N	RAYYAN-INCLUSION: {"Excluded"} | RAYYAN-EXCLUSION-REASONS: wrong intervention
409	Strictly monitored exercise programs reduce motor deterioration in ALS: preliminary results of a randomized controlled trial.	N	RAYYAN-INCLUSION: {"Excluded"} | RAYYAN-EXCLUSION-REASONS: wrong intervention
410	The effect of analgesics and physical therapy on respiratory function after open and laparoscopic cholecystectomy.	N	RAYYAN-INCLUSION: {"Excluded"} | RAYYAN-EXCLUSION-REASONS: wrong population
411	Quantitative assessment of motor fatigue in amyotrophic lateral sclerosis.	N	RAYYAN-INCLUSION: {"Excluded"} | RAYYAN-EXCLUSION-REASONS: wrong intervention
412	The impact of decongestive physical therapy and elastic bandaging on the control of pain in patients with venous ulcers.	N	RAYYAN-INCLUSION: {"Excluded"} | RAYYAN-EXCLUSION-REASONS: wrong population
413	Estimating daily energy expenditure in individuals with amyotrophic lateral sclerosis.	N	RAYYAN-INCLUSION: {"Excluded"} | RAYYAN-EXCLUSION-REASONS: wrong intervention
414	Extensive exercise is not harmful in amyotrophic lateral sclerosis.	N	RAYYAN-INCLUSION: {"Excluded"} | RAYYAN-EXCLUSION-REASONS: wrong intervention
415	Sleep in the completely locked-in state (CLIS) in amyotrophic lateral sclerosis.	N	RAYYAN-INCLUSION: {"Excluded"} | RAYYAN-EXCLUSION-REASONS: wrong intervention
416	Safety, tolerability and pharmacodynamics of a skeletal muscle activator in amyotrophic lateral sclerosis.	N	RAYYAN-INCLUSION: {"Excluded"} | RAYYAN-EXCLUSION-REASONS: wrong intervention
417	Comparison of two mechanical insufflation-exsufflation devices in patients with amyotrophic lateral sclerosis: a preliminary study.	N	RAYYAN-INCLUSION: {"Excluded"} | RAYYAN-EXCLUSION-REASONS: wrong intervention
418	Bromocriptine Mesylate Attenuates Amyotrophic Lateral Sclerosis: A Phase 2a, Randomized, Double-Blind, Placebo-Controlled Research in Japanese Patients.	N	RAYYAN-INCLUSION: {"Excluded"} | RAYYAN-EXCLUSION-REASONS: wrong intervention
419	The value of muscle exercise in patients with amyotrophic lateral sclerosis.	N	RAYYAN-INCLUSION: {"Excluded"} | RAYYAN-EXCLUSION-REASONS: duplicate
420	Quantitative strength testing in ALS clinical trials.	N	RAYYAN-INCLUSION: {"Excluded"} | RAYYAN-EXCLUSION-REASONS: wrong intervention
421	Serum C-Reactive Protein as a Prognostic Biomarker in Amyotrophic Lateral Sclerosis.	N	RAYYAN-INCLUSION: {"Excluded"} | RAYYAN-EXCLUSION-REASONS: wrong intervention
422	Augmented Biofeedback Training with Physical Therapy Improves Visual-Motor Integration, Visual Perception, and Motor Coordination in Children with Spastic Hemiplegic Cerebral Palsy: A Randomised Control Trial.	N	RAYYAN-INCLUSION: {"Excluded"} | RAYYAN-EXCLUSION-REASONS: wrong population
423	Psychological distress and coping styles of caregivers of patients with amyotrophic lateral sclerosis: a longitudinal study.	N	RAYYAN-INCLUSION: {"Excluded"} | RAYYAN-EXCLUSION-REASONS: wrong intervention
424	Botulinum Toxin Type A and Physiotherapy in Spasticity of the Lower Limbs Due to Amyotrophic Lateral Sclerosis.	N	RAYYAN-INCLUSION: {"Excluded"} | RAYYAN-EXCLUSION-REASONS: wrong intervention
425	Erythropoietin in amyotrophic lateral sclerosis: a multicentre, randomised, double blind, placebo controlled, phase III study.	N	RAYYAN-INCLUSION: {"Excluded"} | RAYYAN-EXCLUSION-REASONS: wrong intervention
426	Disease progression and perceptions of health in patients with motor neurone disease.	N	RAYYAN-INCLUSION: {"Excluded"} | RAYYAN-EXCLUSION-REASONS: wrong population
427	Cost-effectiveness of physical therapy and general practitioner care for sciatica.	N	RAYYAN-INCLUSION: {"Excluded"} | RAYYAN-EXCLUSION-REASONS: wrong population
428	The MITOS system predicts long-term survival in amyotrophic lateral sclerosis.	N	RAYYAN-INCLUSION: {"Excluded"} | RAYYAN-EXCLUSION-REASONS: wrong intervention
429	A randomized controlled trial of resistance exercise in individuals with ALS.	N	RAYYAN-INCLUSION: {"Excluded"} | RAYYAN-EXCLUSION-REASONS: wrong intervention
430	EMG-force relation in the first dorsal interosseous muscle of patients with amyotrophic lateral sclerosis.	N	RAYYAN-INCLUSION: {"Excluded"} | RAYYAN-EXCLUSION-REASONS: wrong intervention
431	An Online Intervention Increases Empathy, Resilience, and Work Engagement Among Physical Therapy Students.	N	RAYYAN-INCLUSION: {"Excluded"} | RAYYAN-EXCLUSION-REASONS: wrong population
432	Home-based physical therapy results in similar outcomes to formal outpatient physical therapy after reverse total shoulder arthroplasty: a randomized controlled trial.	N	RAYYAN-INCLUSION: {"Excluded"} | RAYYAN-EXCLUSION-REASONS: wrong population
433	Callosal dysfunction in amyotrophic lateral sclerosis correlates with diffusion tensor imaging of the central motor system.	N	RAYYAN-INCLUSION: {"Excluded"} | RAYYAN-EXCLUSION-REASONS: wrong intervention
434	Inspiratory muscle training in neuromuscular patients: Assessing the benefits of a novel protocol.	N	RAYYAN-INCLUSION: {"Excluded"} | RAYYAN-EXCLUSION-REASONS: wrong intervention
435	Selection design phase II trial of high dosages of tamoxifen and creatine in amyotrophic lateral sclerosis.	N	RAYYAN-INCLUSION: {"Excluded"} | RAYYAN-EXCLUSION-REASONS: wrong intervention
436	The natural history and the effects of gabapentin in amyotrophic lateral sclerosis.	N	RAYYAN-INCLUSION: {"Excluded"} | RAYYAN-EXCLUSION-REASONS: wrong intervention
437	The efficacy of physical therapy and physical therapy plus calcitonin in the treatment of lumbar spinal stenosis.	N	RAYYAN-INCLUSION: {"Excluded"} | RAYYAN-EXCLUSION-REASONS: wrong population
438	A Randomized Controlled Trial of Power Posing on Timed Up and Go Test.	N	RAYYAN-INCLUSION: {"Excluded"} | RAYYAN-EXCLUSION-REASONS: wrong population
439	Counseling and physical therapy as treatment for myofascial pain of the masticatory system.	N	RAYYAN-INCLUSION: {"Excluded"} | RAYYAN-EXCLUSION-REASONS: wrong population
440	Respiratory disorders in ALS: sleep and exercise studies.	N	RAYYAN-INCLUSION: {"Excluded"} | RAYYAN-EXCLUSION-REASONS: wrong intervention
441	Impact of Early Non-Invasive Ventilation in Amyotrophic Lateral Sclerosis: A multicenter Randomized Controlled Trial.	N	RAYYAN-INCLUSION: {"Excluded"} | RAYYAN-EXCLUSION-REASONS: wrong intervention
442	Evaluation of a Supervised Adapted Physical Activity Program Associated or Not with Oral Supplementation with Arginine and Leucine in Subjects with Obesity and Metabolic Syndrome: A Randomized Controlled Trial.	N	RAYYAN-INCLUSION: {"Excluded"} | RAYYAN-EXCLUSION-REASONS: wrong intervention
443	Early diaphragm pacing in patients with amyotrophic lateral sclerosis (RespiStimALS): a randomised controlled triple-blind trial.	N	RAYYAN-INCLUSION: {"Excluded"} | RAYYAN-EXCLUSION-REASONS: wrong intervention
444	Addition of local cryotherapy for treatment of post-mastectomy lymphedema.	N	RAYYAN-INCLUSION: {"Excluded"} | RAYYAN-EXCLUSION-REASONS: wrong population
445	Efficacy of mecasin for treatment of amyotrophic lateral sclerosis: A phase IIa multicenter randomized double-blinded placebo-controlled trial.	N	RAYYAN-INCLUSION: {"Excluded"} | RAYYAN-EXCLUSION-REASONS: wrong intervention
446	Trial of immunosuppression in amyotrophic lateral sclerosis using total lymphoid irradiation.	N	RAYYAN-INCLUSION: {"Excluded"} | RAYYAN-EXCLUSION-REASONS: wrong intervention
447	The effects of dexpramipexole (KNS-760704) in individuals with amyotrophic lateral sclerosis.	N	RAYYAN-INCLUSION: {"Excluded"} | RAYYAN-EXCLUSION-REASONS: wrong intervention
448	Lithium lacks effect on survival in amyotrophic lateral sclerosis: a phase IIb randomised sequential trial.	N	RAYYAN-INCLUSION: {"Excluded"} | RAYYAN-EXCLUSION-REASONS: wrong intervention
449	Effect of modified Total Body Recumbent Stepper training on exercise capacity and thioredoxin in COPD: a randomized clinical trial.	N	RAYYAN-INCLUSION: {"Excluded"} | RAYYAN-EXCLUSION-REASONS: wrong intervention
450	Creatine monohydrate in ALS: effects on strength, fatigue, respiratory status and ALSFRS.	N	RAYYAN-INCLUSION: {"Excluded"} | RAYYAN-EXCLUSION-REASONS: wrong intervention
451	Effect of aquatic physical therapy on pain and state of sleep and wakefulness among stable preterm newborns in neonatal intensive care units.	N	RAYYAN-INCLUSION: {"Excluded"} | RAYYAN-EXCLUSION-REASONS: wrong population
452	Rapamycin treatment for amyotrophic lateral sclerosis: Protocol for a phase II randomized, double-blind, placebo-controlled, multicenter, clinical trial (RAP-ALS trial).	N	RAYYAN-INCLUSION: {"Excluded"} | RAYYAN-EXCLUSION-REASONS: wrong intervention
453	Circuit class or seven-day therapy for increasing intensity of rehabilitation after stroke: protocol of the CIRCIT trial.	N	RAYYAN-INCLUSION: {"Excluded"} | RAYYAN-EXCLUSION-REASONS: wrong population
454	Associations between physical therapy and long-term outcomes for individuals with lumbar spinal stenosis in the SPORT study.	N	RAYYAN-INCLUSION: {"Excluded"} | RAYYAN-EXCLUSION-REASONS: wrong population
455	Controlled trial of nimodipine in amyotrophic lateral sclerosis.	N	RAYYAN-INCLUSION: {"Excluded"} | RAYYAN-EXCLUSION-REASONS: wrong intervention
456	Trial of celecoxib in amyotrophic lateral sclerosis.	N	RAYYAN-INCLUSION: {"Excluded"} | RAYYAN-EXCLUSION-REASONS: wrong intervention
457	Comparative assessment and monitoring of deterioration of articulatory organs using subjective and objective tools among patients with amyotrophic lateral sclerosis.	N	RAYYAN-INCLUSION: {"Excluded"} | RAYYAN-EXCLUSION-REASONS: wrong intervention
458	A phase III trial of tirasemtiv as a potential treatment for amyotrophic lateral sclerosis.	N	RAYYAN-INCLUSION: {"Excluded"} | RAYYAN-EXCLUSION-REASONS: wrong intervention
459	The effect of cetylated fatty esters and physical therapy on myofascial pain syndrome of the neck.	N	RAYYAN-INCLUSION: {"Excluded"} | RAYYAN-EXCLUSION-REASONS: wrong population
460	Posteroanterior cervical transcutaneous spinal stimulation targets ventral and dorsal nerve roots.	N	RAYYAN-INCLUSION: {"Excluded"} | RAYYAN-EXCLUSION-REASONS: wrong intervention
461	Repetitive nerve stimulation as a diagnostic aid for distinguishing cervical spondylotic amyotrophy from amyotrophic lateral sclerosis.	N	RAYYAN-INCLUSION: {"Excluded"} | RAYYAN-EXCLUSION-REASONS: wrong intervention
462	Open label study to assess the safety of VM202 in subjects with amyotrophic lateral sclerosis.	N	RAYYAN-INCLUSION: {"Excluded"} | RAYYAN-EXCLUSION-REASONS: wrong intervention
463	Neurological dysfunction and axonal degeneration in Charcot-Marie-Tooth disease type 1A.	N	RAYYAN-INCLUSION: {"Excluded"} | RAYYAN-EXCLUSION-REASONS: wrong intervention
464	Randomized cross-over trial of ventilator modes during non-invasive ventilation titration in amyotrophic lateral sclerosis.	N	RAYYAN-INCLUSION: {"Excluded"} | RAYYAN-EXCLUSION-REASONS: wrong intervention
465	Acute action of aminophylline in patients with amyotrophic lateral sclerosis.	N	RAYYAN-INCLUSION: {"Excluded"} | RAYYAN-EXCLUSION-REASONS: wrong intervention
466	Does physical therapy improve outcome in infants with joint hypermobility and benign hypotonia?	N	RAYYAN-INCLUSION: {"Excluded"} | RAYYAN-EXCLUSION-REASONS: wrong population
467	Treatment of amyotrophic lateral sclerosis patients by autologous bone marrow-derived hematopoietic stem cell transplantation: a 1-year follow-up.	N	RAYYAN-INCLUSION: {"Excluded"} | RAYYAN-EXCLUSION-REASONS: wrong intervention
468	A phase II trial of talampanel in subjects with amyotrophic lateral sclerosis.	N	RAYYAN-INCLUSION: {"Excluded"} | RAYYAN-EXCLUSION-REASONS: wrong intervention
469	Amyotrophic lateral sclerosis: effects of acute intravenous and chronic subcutaneous administration of thyrotropin-releasing hormone in controlled trials.	N	RAYYAN-INCLUSION: {"Excluded"} | RAYYAN-EXCLUSION-REASONS: wrong intervention
470	Use of low level of continuous heat and Ibuprofen as an adjunct to physical therapy improves pain relief, range of motion and the compliance for home exercise in patients with nonspecific neck pain: A randomized controlled trial.	N	RAYYAN-INCLUSION: {"Excluded"} | RAYYAN-EXCLUSION-REASONS: wrong population
471	One-year evaluation of the effect of physical therapy for masticatory muscle pain: a randomized controlled trial.	N	RAYYAN-INCLUSION: {"Excluded"} | RAYYAN-EXCLUSION-REASONS: wrong population
472	Speech therapy and communication device: impact on quality of life and mood in patients with amyotrophic lateral sclerosis.	N	RAYYAN-INCLUSION: {"Excluded"} | RAYYAN-EXCLUSION-REASONS: wrong intervention
473	Who Benefits Most From Individualized Physiotherapy or Advice for Low Back Disorders? A Preplanned Effect Modifier Analysis of a Randomized Controlled Trial.	N	RAYYAN-INCLUSION: {"Excluded"} | RAYYAN-EXCLUSION-REASONS: wrong population
474	Impaired oxidative metabolism and lipid peroxidation in exercising muscle from ALS patients.	N	RAYYAN-INCLUSION: {"Excluded"} | RAYYAN-EXCLUSION-REASONS: wrong intervention
475	Quantitative electroencephalography in amyotrophic lateral sclerosis.	N	RAYYAN-INCLUSION: {"Excluded"} | RAYYAN-EXCLUSION-REASONS: wrong intervention
476	Exacerbations in patients with chronic obstructive pulmonary disease receiving physical therapy: a cohort-nested randomised controlled trial.	N	RAYYAN-INCLUSION: {"Excluded"} | RAYYAN-EXCLUSION-REASONS: wrong population
477	Functional and pharmacokinetic studies of tetrahydroaminoacridine in patients with amyotrophic lateral sclerosis.	N	RAYYAN-INCLUSION: {"Excluded"} | RAYYAN-EXCLUSION-REASONS: wrong intervention
478	Relationship among pain catastrophizing, depressed mood, and outcomes across physical therapy treatments.	N	RAYYAN-INCLUSION: {"Excluded"} | RAYYAN-EXCLUSION-REASONS: wrong population
479	Factors related to caregiver strain in ALS: a longitudinal study.	N	RAYYAN-INCLUSION: {"Excluded"} | RAYYAN-EXCLUSION-REASONS: wrong intervention
480	Spiritual well-being of the individual with amyotrophic lateral sclerosis.	N	RAYYAN-INCLUSION: {"Excluded"} | RAYYAN-EXCLUSION-REASONS: wrong intervention
481	A blended psychosocial support program for partners of patients with amyotrophic lateral sclerosis and progressive muscular atrophy: protocol of a randomized controlled trial.	N	RAYYAN-INCLUSION: {"Excluded"} | RAYYAN-EXCLUSION-REASONS: wrong intervention
482	Function Focused Care for Assisted Living Residents With Dementia.	N	RAYYAN-INCLUSION: {"Excluded"} | RAYYAN-EXCLUSION-REASONS: wrong population
483	Exploratory double-blind, parallel-group, placebo-controlled study of edaravone (MCI-186) in amyotrophic lateral sclerosis (Japan ALS severity classification: Grade 3, requiring assistance for eating, excretion or ambulation).	N	RAYYAN-INCLUSION: {"Excluded"} | RAYYAN-EXCLUSION-REASONS: wrong intervention
484	Pyrimethamine significantly lowers cerebrospinal fluid Cu/Zn superoxide dismutase in amyotrophic lateral sclerosis patients with SOD1 mutations.	N	RAYYAN-INCLUSION: {"Excluded"} | RAYYAN-EXCLUSION-REASONS: wrong intervention
485	Balance and mobility following stroke: effects of physical therapy interventions with and without biofeedback/forceplate training.	N	RAYYAN-INCLUSION: {"Excluded"} | RAYYAN-EXCLUSION-REASONS: wrong population
486	Transplantation of Mesenchymal Stromal Cells in Patients With Amyotrophic Lateral Sclerosis: Results of Phase I/IIa Clinical Trial.	N	RAYYAN-INCLUSION: {"Excluded"} | RAYYAN-EXCLUSION-REASONS: wrong intervention
487	Is group physical therapy superior to individualized therapy in ankylosing spondylitis? A randomized controlled trial.	N	RAYYAN-INCLUSION: {"Excluded"} | RAYYAN-EXCLUSION-REASONS: wrong population
488	Acute effects of transcranial direct current stimulation combined with physical therapy on the balance and gait in individuals with Parkinson's disease: A randomized controlled trial.	N	RAYYAN-INCLUSION: {"Excluded"} | RAYYAN-EXCLUSION-REASONS: wrong population
489	VITALITY-ALS, a phase III trial of tirasemtiv, a selective fast skeletal muscle troponin activator, as a potential treatment for patients with amyotrophic lateral sclerosis: study design and baseline characteristics.	N	RAYYAN-INCLUSION: {"Excluded"} | RAYYAN-EXCLUSION-REASONS: wrong intervention
490	Intra-articular distension preceded by physical therapy versus intra-articular distension followed by physical therapy for treating adhesive capsulitis of the shoulder.	N	RAYYAN-INCLUSION: {"Excluded"} | RAYYAN-EXCLUSION-REASONS: wrong population
491	User perspectives on a psychosocial blended support program for partners of patients with amyotrophic lateral sclerosis and progressive muscular atrophy: a qualitative study.	N	RAYYAN-INCLUSION: {"Excluded"} | RAYYAN-EXCLUSION-REASONS: wrong intervention
492	Physical therapy alone compared with core decompression and physical therapy for femoral head osteonecrosis in sickle cell disease. Results of a multicenter study at a mean of three years after treatment.	N	RAYYAN-INCLUSION: {"Excluded"} | RAYYAN-EXCLUSION-REASONS: wrong population
493	Effects of adding neural mobilization to traditional physical therapy on pain, functional disability, and H-reflex in patients after lumbar laminectomy: A randomized controlled trial.	N	RAYYAN-INCLUSION: {"Excluded"} | RAYYAN-EXCLUSION-REASONS: wrong population
494	Effects of caloric restriction and a moderate or intense physiotherapy program for treatment of lameness in overweight dogs with osteoarthritis.	N	RAYYAN-INCLUSION: {"Excluded"} | RAYYAN-EXCLUSION-REASONS: wrong population
495	Prognostic factors for survival in amyotrophic lateral sclerosis patients treated with riluzole.	N	RAYYAN-INCLUSION: {"Excluded"} | RAYYAN-EXCLUSION-REASONS: wrong intervention
496	Performance of the Amyotrophic Lateral Sclerosis Functional Rating Scale (ALSFRS) in multicenter clinical trials.	N	RAYYAN-INCLUSION: {"Excluded"} | RAYYAN-EXCLUSION-REASONS: wrong intervention
497	Sympathetic skin response in amyotrophic lateral sclerosis.	N	RAYYAN-INCLUSION: {"Excluded"} | RAYYAN-EXCLUSION-REASONS: wrong intervention
498	A randomized controlled clinical trial of growth hormone in amyotrophic lateral sclerosis: clinical, neuroimaging, and hormonal results.	N	RAYYAN-INCLUSION: {"Excluded"} | RAYYAN-EXCLUSION-REASONS: wrong intervention
499	Effectiveness of transcutaneous electrical nerve stimulation as an adjunct to selected physical therapy exercise program on male patients with pudendal neuralgia: A randomized controlled trial.	N	RAYYAN-INCLUSION: {"Excluded"} | RAYYAN-EXCLUSION-REASONS: wrong population
500	A comparison of physical therapy, chiropractic manipulation, and provision of an educational booklet for the treatment of patients with low back pain.	N	RAYYAN-INCLUSION: {"Excluded"} | RAYYAN-EXCLUSION-REASONS: wrong population
501	Efficacy of different interaction devices using non-immersive virtual tasks in individuals with Amyotrophic Lateral Sclerosis: a cross-sectional randomized trial.	N	RAYYAN-INCLUSION: {"Excluded"} | RAYYAN-EXCLUSION-REASONS: wrong intervention
502	A randomized, placebo-controlled trial of topiramate in amyotrophic lateral sclerosis.	N	RAYYAN-INCLUSION: {"Excluded"} | RAYYAN-EXCLUSION-REASONS: wrong intervention
503	Short-term effects of vibration therapy on motor impairments in Parkinson's disease.	N	RAYYAN-INCLUSION: {"Excluded"} | RAYYAN-EXCLUSION-REASONS: wrong population
504	Riluzole does not have an acute effect on motor thresholds and the intracortical excitability in amyotrophic lateral sclerosis.	N	RAYYAN-INCLUSION: {"Excluded"} | RAYYAN-EXCLUSION-REASONS: wrong intervention
505	Effects of chest physical therapy on lung function in children recovering from acute severe asthma.	N	RAYYAN-INCLUSION: {"Excluded"} | RAYYAN-EXCLUSION-REASONS: wrong population
506	Neuromuscular magnetic stimulation counteracts muscle decline in ALS patients: results of a randomized, double-blind, controlled study.	Y	RAYYAN-INCLUSION: {"Included"}
507	Randomized, double-blind, controlled trial of acetylcysteine in amyotrophic lateral sclerosis.	N	RAYYAN-INCLUSION: {"Excluded"} | RAYYAN-EXCLUSION-REASONS: wrong intervention
508	Conservative treatment of lateral epicondylitis: brace versus physical therapy or a combination of both-a randomized clinical trial.	N	RAYYAN-INCLUSION: {"Excluded"} | RAYYAN-EXCLUSION-REASONS: wrong population
509	A randomized, placebo-controlled, double-blind phase IIb trial evaluating the safety and efficacy of tirasemtiv in patients with amyotrophic lateral sclerosis.	N	RAYYAN-INCLUSION: {"Excluded"} | RAYYAN-EXCLUSION-REASONS: wrong intervention
510	The effects of lung volume recruitment on coughing and pulmonary function in patients with ALS.	N	RAYYAN-INCLUSION: {"Excluded"} | RAYYAN-EXCLUSION-REASONS: wrong intervention
511	Neurotrophic bone marrow cellular nests prevent spinal motoneuron degeneration in amyotrophic lateral sclerosis patients: a pilot safety study.	N	RAYYAN-INCLUSION: {"Excluded"} | RAYYAN-EXCLUSION-REASONS: wrong intervention
512	A randomized sequential trial of creatine in amyotrophic lateral sclerosis.	N	RAYYAN-INCLUSION: {"Excluded"} | RAYYAN-EXCLUSION-REASONS: wrong intervention
513	Effects of aerobic exercise therapy and cognitive behavioural therapy on functioning and quality of life in amyotrophic lateral sclerosis: protocol of the FACTS-2-ALS trial.	N	RAYYAN-INCLUSION: {"Excluded"} | RAYYAN-EXCLUSION-REASONS: wrong intervention
514	Serum urate at trial entry and ALS progression in EMPOWER.	N	RAYYAN-INCLUSION: {"Excluded"} | RAYYAN-EXCLUSION-REASONS: wrong intervention
515	A comparison of robotic walking therapy and conventional walking therapy in individuals with upper versus lower motor neuron lesions: a randomized controlled trial.	N	RAYYAN-INCLUSION: {"Excluded"} | RAYYAN-EXCLUSION-REASONS: wrong population
516	Phase 3 Trials of Enhanced Versus Usual Care Physical Therapy for Patients at Risk of Poor Outcome Following Knee Arthroplasty: A Perspective on Meaning and a Way Forward.	N	RAYYAN-INCLUSION: {"Excluded"} | RAYYAN-EXCLUSION-REASONS: wrong population
517	FAST INdiCATE Trial protocol. Clinical efficacy of functional strength training for upper limb motor recovery early after stroke: neural correlates and prognostic indicators.	N	RAYYAN-INCLUSION: {"Excluded"} | RAYYAN-EXCLUSION-REASONS: wrong population
518	Physical therapy and active exercises--an adequate treatment for prevention of late whiplash syndrome? Randomized controlled trial in 200 patients.	N	RAYYAN-INCLUSION: {"Excluded"} | RAYYAN-EXCLUSION-REASONS: wrong population
519	Intraspinal stem cell transplantation in amyotrophic lateral sclerosis: a phase I safety trial, technical note, and lumbar safety outcomes.	N	RAYYAN-INCLUSION: {"Excluded"} | RAYYAN-EXCLUSION-REASONS: wrong intervention
520	Stable long-term BCI-enabled communication in ALS and locked-in syndrome using LFP signals.	N	RAYYAN-INCLUSION: {"Excluded"} | RAYYAN-EXCLUSION-REASONS: wrong intervention
521	The motor unit number index (MUNIX) profile of patients with adult spinal muscular atrophy.	N	RAYYAN-INCLUSION: {"Excluded"} | RAYYAN-EXCLUSION-REASONS: wrong intervention
522	The role of physical therapy in recovery after temporomandibular joint surgery.	N	RAYYAN-INCLUSION: {"Excluded"} | RAYYAN-EXCLUSION-REASONS: wrong population
523	Group rehabilitation versus individual rehabilitation following knee and hip replacement: a pilot study with randomized, single-blind, cross-over design.	N	RAYYAN-INCLUSION: {"Excluded"} | RAYYAN-EXCLUSION-REASONS: wrong population
524	Reduced glutathione in amyotrophic lateral sclerosis: an open, crossover, randomized trial.	N	RAYYAN-INCLUSION: {"Excluded"} | RAYYAN-EXCLUSION-REASONS: wrong intervention
525	Repeated 5-day cycles of low dose aldesleukin in amyotrophic lateral sclerosis (IMODALS): A phase 2a randomised, double-blind, placebo-controlled trial.	N	RAYYAN-INCLUSION: {"Excluded"} | RAYYAN-EXCLUSION-REASONS: wrong intervention
526	Transcutaneous spinal direct current stimulation improves locomotor learning in healthy humans.	N	RAYYAN-INCLUSION: {"Excluded"} | RAYYAN-EXCLUSION-REASONS: wrong intervention
527	Group Versus Individual Physical Therapy for Veterans With Knee Osteoarthritis: Randomized Clinical Trial.	N	RAYYAN-INCLUSION: {"Excluded"} | RAYYAN-EXCLUSION-REASONS: wrong population
528	Recombinant human granulocyte-colony stimulating factor administration for treating amyotrophic lateral sclerosis: A pilot study.	N	RAYYAN-INCLUSION: {"Excluded"} | RAYYAN-EXCLUSION-REASONS: wrong intervention
529	Investigation of the effects of a model of physical therapy on mother-child interactions and the motor behaviors of children with motor delay.	N	RAYYAN-INCLUSION: {"Excluded"} | RAYYAN-EXCLUSION-REASONS: wrong population
530	The Timed Up and Go test: predicting falls in ALS.	N	RAYYAN-INCLUSION: {"Excluded"} | RAYYAN-EXCLUSION-REASONS: wrong intervention
531	The effects of cognitive-behavioral and physical therapy preventive interventions on pain-related sick leave: a randomized controlled trial.	N	RAYYAN-INCLUSION: {"Excluded"} | RAYYAN-EXCLUSION-REASONS: wrong population
532	Effects of Transcranial Direct Current Stimulation Plus Physical Therapy on Gait in Patients With Parkinson Disease: A Randomized Controlled Trial.	N	RAYYAN-INCLUSION: {"Excluded"} | RAYYAN-EXCLUSION-REASONS: wrong population
533	Cervical dystonia: effectiveness of a standardized physical therapy program; study design and protocol of a single blind randomized controlled trial.	N	RAYYAN-INCLUSION: {"Excluded"} | RAYYAN-EXCLUSION-REASONS: wrong population
534	Evaluation of patient satisfaction with physical therapy following primary THA.	N	RAYYAN-INCLUSION: {"Excluded"} | RAYYAN-EXCLUSION-REASONS: wrong population
535	A Phase I safety study of hyperbaric oxygen therapy for amyotrophic lateral sclerosis.	N	RAYYAN-INCLUSION: {"Excluded"} | RAYYAN-EXCLUSION-REASONS: wrong intervention
536	Pilot trial of clenbuterol in spinal and bulbar muscular atrophy.	N	RAYYAN-INCLUSION: {"Excluded"} | RAYYAN-EXCLUSION-REASONS: wrong intervention
537	The effect of repetitive transcranial magnetic stimulation on motor performance, fatigue and quality of life in amyotrophic lateral sclerosis.	N	RAYYAN-INCLUSION: {"Excluded"} | RAYYAN-EXCLUSION-REASONS: wrong intervention
538	Modafinil to treat fatigue in amyotrophic lateral sclerosis: an open label pilot study.	N	RAYYAN-INCLUSION: {"Excluded"} | RAYYAN-EXCLUSION-REASONS: wrong intervention
539	Cognitive behavioural therapy and quality of life in psychologically distressed patients with amyotrophic lateral sclerosis and their caregivers: Results of a prematurely stopped randomized controlled trial.	N	RAYYAN-INCLUSION: {"Excluded"} | RAYYAN-EXCLUSION-REASONS: wrong intervention
540	Effectiveness of physical therapy for the management of chronic spine disorders: a propensity score approach.	N	RAYYAN-INCLUSION: {"Excluded"} | RAYYAN-EXCLUSION-REASONS: wrong population
541	Social network and cognitive functioning in old age : Self-efficacy as a mediator?	N	RAYYAN-INCLUSION: {"Excluded"} | RAYYAN-EXCLUSION-REASONS: wrong population
542	Direct current motor cortex stimulation for amyotrophic lateral sclerosis: a proof of principle study.	N	RAYYAN-INCLUSION: {"Excluded"} | RAYYAN-EXCLUSION-REASONS: wrong intervention
543	Promoting physical activity via physical therapist following knee replacement: A pilot randomized controlled trial.	N	RAYYAN-INCLUSION: {"Excluded"} | RAYYAN-EXCLUSION-REASONS: wrong population
544	The effect of instrumental and vocal music on adherence to a physical rehabilitation exercise program with persons who are elderly.	N	RAYYAN-INCLUSION: {"Excluded"} | RAYYAN-EXCLUSION-REASONS: wrong population
545	Enhanced physical therapy for arm function after stroke: a one year follow up study.	N	RAYYAN-INCLUSION: {"Excluded"} | RAYYAN-EXCLUSION-REASONS: wrong population
546	Can inspiratory muscle training increase survival in early-affected amyotrophic lateral sclerosis patients?	N	RAYYAN-INCLUSION: {"Excluded"} | RAYYAN-EXCLUSION-REASONS: wrong intervention
547	Effects of creatine supplementation on exercise performance and muscular strength in amyotrophic lateral sclerosis: preliminary results.	N	RAYYAN-INCLUSION: {"Excluded"} | RAYYAN-EXCLUSION-REASONS: wrong intervention
548	A placebo-controlled trial of recombinant human ciliary neurotrophic (rhCNTF) factor in amyotrophic lateral sclerosis. rhCNTF ALS Study Group.	N	RAYYAN-INCLUSION: {"Excluded"} | RAYYAN-EXCLUSION-REASONS: wrong intervention
549	Protocol for diaphragm pacing in patients with respiratory muscle weakness due to motor neurone disease (DiPALS): a randomised controlled trial.	N	RAYYAN-INCLUSION: {"Excluded"} | RAYYAN-EXCLUSION-REASONS: wrong population
550	Effect of weekend physical therapy treatment on postoperative length of stay following total hip and total knee arthroplasty.	N	RAYYAN-INCLUSION: {"Excluded"} | RAYYAN-EXCLUSION-REASONS: wrong population
551	Pilot study of granulocyte colony stimulating factor (G-CSF)-mobilized peripheral blood stem cells in amyotrophic lateral sclerosis (ALS).	N	RAYYAN-INCLUSION: {"Excluded"} | RAYYAN-EXCLUSION-REASONS: wrong intervention
552	Complete worldwide operative experience in laparoscopic diaphragm pacing: results and differences in spinal cord injured patients and amyotrophic lateral sclerosis patients.	N	RAYYAN-INCLUSION: {"Excluded"} | RAYYAN-EXCLUSION-REASONS: wrong intervention
553	Effects of a program of hospital-supervised chest physical therapy on lung function tests in children with chronic respiratory disease: 1-year follow-up.	N	RAYYAN-INCLUSION: {"Excluded"} | RAYYAN-EXCLUSION-REASONS: wrong population
554	Analysis of pain behavior profiles and functional disability in outpatient physical therapy clinics.	N	RAYYAN-INCLUSION: {"Excluded"} | RAYYAN-EXCLUSION-REASONS: wrong population
555	Stage at which riluzole treatment prolongs survival in patients with amyotrophic lateral sclerosis: a retrospective analysis of data from a dose-ranging study.	N	RAYYAN-INCLUSION: {"Excluded"} | RAYYAN-EXCLUSION-REASONS: wrong intervention
556	Effects of electrically-stimulated exercise and passive motion on echocardiographically-derived wall motion and cardiodynamic function in tetraplegic persons.	N	RAYYAN-INCLUSION: {"Excluded"} | RAYYAN-EXCLUSION-REASONS: wrong population
557	A Comparative Study of SMN Protein and mRNA in Blood and Fibroblasts in Patients with Spinal Muscular Atrophy and Healthy Controls.	N	RAYYAN-INCLUSION: {"Excluded"} | RAYYAN-EXCLUSION-REASONS: wrong population
558	Efficacy of early physical therapy in severe Bell's palsy: a randomized controlled trial.	N	RAYYAN-INCLUSION: {"Excluded"} | RAYYAN-EXCLUSION-REASONS: wrong population
559	The effectiveness of balneotherapy in chronic low back pain.	N	RAYYAN-INCLUSION: {"Excluded"} | RAYYAN-EXCLUSION-REASONS: wrong population
560	A placebo-controlled trial to investigate the safety and efficacy of Penicillin G/Hydrocortisone in patients with ALS (PHALS trial).	N	RAYYAN-INCLUSION: {"Excluded"} | RAYYAN-EXCLUSION-REASONS: wrong intervention
561	Sex differences in response to targeted kyphosis specific exercise and posture training in community-dwelling older adults: a randomized controlled trial.	N	RAYYAN-INCLUSION: {"Excluded"} | RAYYAN-EXCLUSION-REASONS: wrong intervention
562	A controlled trial of amino acid therapy in amyotrophic lateral sclerosis: I. Clinical, functional, and maximum isometric torque data.	N	RAYYAN-INCLUSION: {"Excluded"} | RAYYAN-EXCLUSION-REASONS: wrong intervention
563	A clinical trial of creatine in ALS.	N	RAYYAN-INCLUSION: {"Excluded"} | RAYYAN-EXCLUSION-REASONS: wrong population
564	Intensive physical therapy after emergency laparotomy: Pilot phase of the Incidence of Complications following Emergency Abdominal surgery Get Exercising randomized controlled trial.	N	RAYYAN-INCLUSION: {"Excluded"} | RAYYAN-EXCLUSION-REASONS: wrong population
565	The relationship between tirasemtiv serum concentration and functional outcomes in patients with ALS.	N	RAYYAN-INCLUSION: {"Excluded"} | RAYYAN-EXCLUSION-REASONS: wrong intervention
566	Measurement of isometric muscle strength: a reproducibility study of maximal voluntary contraction in normal subjects and amyotrophic lateral sclerosis patients.	N	RAYYAN-INCLUSION: {"Excluded"} | RAYYAN-EXCLUSION-REASONS: wrong intervention
567	Subcutaneous immunoglobulin therapy for multifocal motor neuropathy.	N	RAYYAN-INCLUSION: {"Excluded"} | RAYYAN-EXCLUSION-REASONS: wrong population
568	Implementation of a wireless device for real-time telemedical assistance of home-ventilated amyotrophic lateral sclerosis patients: a feasibility study.	N	RAYYAN-INCLUSION: {"Excluded"} | RAYYAN-EXCLUSION-REASONS: wrong intervention
569	The effects of an AIDS education program on the knowledge and attitudes of a physical therapy class.	N	RAYYAN-INCLUSION: {"Excluded"} | RAYYAN-EXCLUSION-REASONS: wrong population
570	The Amyotrophic Lateral Sclerosis Functional Rating Scale. Assessment of activities of daily living in patients with amyotrophic lateral sclerosis. The ALS CNTF treatment study (ACTS) phase I-II Study Group.	N	RAYYAN-INCLUSION: {"Excluded"} | RAYYAN-EXCLUSION-REASONS: wrong intervention
571	Identification of unexpected respiratory abnormalities in patients with amyotrophic lateral sclerosis through electromyographic analysis using intramuscular electrodes implanted for therapeutic diaphragmatic pacing.	N	RAYYAN-INCLUSION: {"Excluded"} | RAYYAN-EXCLUSION-REASONS: wrong intervention
572	Mycophenolate mofetil as adjunctive therapy for MMN patients: a randomized, controlled trial.	N	RAYYAN-INCLUSION: {"Excluded"} | RAYYAN-EXCLUSION-REASONS: wrong population
573	Sniff nasal pressure: a sensitive respiratory test to assess progression of amyotrophic lateral sclerosis.	N	RAYYAN-INCLUSION: {"Excluded"} | RAYYAN-EXCLUSION-REASONS: wrong intervention
574	Outcomes in Distressed Patients With Chronic Low Back Pain: Subgroup Analysis of a Clinical Trial.	N	RAYYAN-INCLUSION: {"Excluded"} | RAYYAN-EXCLUSION-REASONS: wrong population
575	The use of upper extremity anthropometrics in the clinical assessment of patients with amyotrophic lateral sclerosis.	N	RAYYAN-INCLUSION: {"Excluded"} | RAYYAN-EXCLUSION-REASONS: wrong intervention
576	Phase III randomized trial of gabapentin in patients with amyotrophic lateral sclerosis.	N	RAYYAN-INCLUSION: {"Excluded"} | RAYYAN-EXCLUSION-REASONS: wrong intervention
577	Recovery and rehabilitation of elderly subjects with femoral neck fractures.	N	RAYYAN-INCLUSION: {"Excluded"} | RAYYAN-EXCLUSION-REASONS: wrong population
578	[Ropinirole Hydrochloride, a Candidate Drug for ALS Treatment].	N	RAYYAN-INCLUSION: {"Excluded"} | RAYYAN-EXCLUSION-REASONS: wrong intervention
579	Intrathecal ciliary neurotrophic factor delivery for treatment of amyotrophic lateral sclerosis (phase I trial).	N	RAYYAN-INCLUSION: {"Excluded"} | RAYYAN-EXCLUSION-REASONS: wrong intervention
580	The effects of 'on-call/out of hours' physical therapy in acute exacerbations of chronic obstructive pulmonary disease: a randomized controlled trial.	N	RAYYAN-INCLUSION: {"Excluded"} | RAYYAN-EXCLUSION-REASONS: wrong population
581	A double-blind placebo-controlled study of 3,4-diaminopyridine in amytrophic lateral sclerosis patients on a rehabilitation unit.	N	RAYYAN-INCLUSION: {"Excluded"} | RAYYAN-EXCLUSION-REASONS: wrong intervention
582	Pilot study for home monitoring of cough capacity in amyotrophic lateral sclerosis: A case series.	N	RAYYAN-INCLUSION: {"Excluded"} | RAYYAN-EXCLUSION-REASONS: wrong intervention
583	Correlation between oculometric measures and clinical assessment in ALS patients participating in a phase IIb clinical drug trial.	N	RAYYAN-INCLUSION: {"Excluded"} | RAYYAN-EXCLUSION-REASONS: wrong intervention
584	A double-blind, placebo-controlled randomized clinical trial of alpha-tocopherol (vitamin E) in the treatment of amyotrophic lateral sclerosis. ALS riluzole-tocopherol Study Group.	N	RAYYAN-INCLUSION: {"Excluded"} | RAYYAN-EXCLUSION-REASONS: wrong intervention
585	Responsiveness of the movement ability measure: a self-report instrument proposed for assessing the effectiveness of physical therapy intervention.	N	RAYYAN-INCLUSION: {"Excluded"} | RAYYAN-EXCLUSION-REASONS: wrong population
586	A Randomized Controlled Clinical Trial of Lung Volume Recruitment in Adults with Neuromuscular Disease.	N	RAYYAN-INCLUSION: {"Excluded"} | RAYYAN-EXCLUSION-REASONS: wrong intervention
587	Predictors of response to physical therapy intervention in patients with primary hip osteoarthritis.	N	RAYYAN-INCLUSION: {"Excluded"} | RAYYAN-EXCLUSION-REASONS: wrong population
588	Nutritional counseling with or without mobile health technology: a randomized open-label standard-of-care-controlled trial in ALS.	N	RAYYAN-INCLUSION: {"Excluded"} | RAYYAN-EXCLUSION-REASONS: wrong intervention
589	Controlled acute trial of a thyrotrophin releasing hormone analogue (RX77368) in motor neuron disease.	N	RAYYAN-INCLUSION: {"Excluded"} | RAYYAN-EXCLUSION-REASONS: wrong population
590	Authors Reply to: Research Using Social Media to Recruit Research Participants Should Proceed With Caution. Comment on "Telemanagement of Home-Isolated COVID-19 Patients Using Oxygen Therapy With Noninvasive Positive Pressure Ventilation and Physical Therapy Techniques: Randomized Clinical Trial".	N	RAYYAN-INCLUSION: {"Excluded"} | RAYYAN-EXCLUSION-REASONS: wrong population
591	Home telemonitoring of non-invasive ventilation decreases healthcare utilisation in a prospective controlled trial of patients with amyotrophic lateral sclerosis.	N	RAYYAN-INCLUSION: {"Excluded"} | RAYYAN-EXCLUSION-REASONS: wrong intervention
592	Cost-Effectiveness Evaluation of Manual Physical Therapy Versus Surgery for Carpal Tunnel Syndrome: Evidence From a Randomized Clinical Trial.	N	RAYYAN-INCLUSION: {"Excluded"} | RAYYAN-EXCLUSION-REASONS: wrong population
593	Patients' health-related quality of life and utilities associated with different stages of amyotrophic lateral sclerosis.	N	RAYYAN-INCLUSION: {"Excluded"} | RAYYAN-EXCLUSION-REASONS: wrong intervention
594	Clinical and neurophysiological assessment of immunoglobulin therapy in five patients with multifocal motor neuropathy.	N	RAYYAN-INCLUSION: {"Excluded"} | RAYYAN-EXCLUSION-REASONS: wrong population
595	Implementation of high-cadence cycling for Parkinson's disease in the community setting: A pragmatic feasibility study.	N	RAYYAN-INCLUSION: {"Excluded"} | RAYYAN-EXCLUSION-REASONS: wrong population
596	Comparison of 6- and 7-day physical therapy coverage on length of stay and discharge outcome for individuals with total hip and knee arthroplasty.	N	RAYYAN-INCLUSION: {"Excluded"} | RAYYAN-EXCLUSION-REASONS: wrong population
597	Placebo-controlled trial of gabapentin in patients with amyotrophic lateral sclerosis. WALS Study Group. Western Amyotrophic Lateral Sclerosis Study Group.	N	RAYYAN-INCLUSION: {"Excluded"} | RAYYAN-EXCLUSION-REASONS: wrong intervention
598	Intrathecal baclofen for spasticity-related pain in amyotrophic lateral sclerosis: efficacy and factors associated with pain relief.	N	RAYYAN-INCLUSION: {"Excluded"} | RAYYAN-EXCLUSION-REASONS: wrong intervention
599	Effect of Two Different Rehabilitation Approaches on Pulmonary Functional Tests, Neuromuscular Functions and Quality of Life in Juvenile Myasthenia Gravis: A Randomized Controlled Trial Study.	N	RAYYAN-INCLUSION: {"Excluded"} | RAYYAN-EXCLUSION-REASONS: wrong intervention
600	Results of a self-management program added to standard physical therapy in chronic neck pain.	N	RAYYAN-INCLUSION: {"Excluded"} | RAYYAN-EXCLUSION-REASONS: wrong population
601	Human immune globulin 10% with recombinant human hyaluronidase in multifocal motor neuropathy.	N	RAYYAN-INCLUSION: {"Excluded"} | RAYYAN-EXCLUSION-REASONS: wrong population
602	Physical therapy in the immediate postoperative period after abdominal surgery.	N	RAYYAN-INCLUSION: {"Excluded"} | RAYYAN-EXCLUSION-REASONS: wrong population
603	Body mass index, not dyslipidemia, is an independent predictor of survival in amyotrophic lateral sclerosis.	N	RAYYAN-INCLUSION: {"Excluded"} | RAYYAN-EXCLUSION-REASONS: wrong intervention
604	Consistent bone marrow-derived cell mobilization following repeated short courses of granulocyte-colony-stimulating factor in patients with amyotrophic lateral sclerosis: results from a multicenter prospective trial.	N	RAYYAN-INCLUSION: {"Excluded"} | RAYYAN-EXCLUSION-REASONS: wrong intervention
605	A double-blind placebo-controlled clinical trial of subcutaneous recombinant human ciliary neurotrophic factor (rHCNTF) in amyotrophic lateral sclerosis. ALS CNTF Treatment Study Group.	N	RAYYAN-INCLUSION: {"Excluded"} | RAYYAN-EXCLUSION-REASONS: wrong intervention
606	The effect of intrathecal baclofen on muscle co-contraction in children with spasticity of cerebral origin.	N	RAYYAN-INCLUSION: {"Excluded"} | RAYYAN-EXCLUSION-REASONS: wrong population
607	Impaired oxidative metabolism in exercising muscle from ALS patients.	N	RAYYAN-INCLUSION: {"Excluded"} | RAYYAN-EXCLUSION-REASONS: wrong intervention
608	Blended psychosocial support for partners of patients with ALS and PMA: results of a randomized controlled trial.	N	RAYYAN-INCLUSION: {"Excluded"} | RAYYAN-EXCLUSION-REASONS: wrong intervention
609	Early initiation of night-time NIV in an outpatient setting: a randomized non-inferiority study in ALS patients.	N	RAYYAN-INCLUSION: {"Excluded"} | RAYYAN-EXCLUSION-REASONS: wrong intervention
610	Intracortical inhibition and facilitation of the response of the diaphragm to transcranial magnetic stimulation.	N	RAYYAN-INCLUSION: {"Excluded"} | RAYYAN-EXCLUSION-REASONS: wrong population
611	Pentoxifylline in ALS: a double-blind, randomized, multicenter, placebo-controlled trial.	N	RAYYAN-INCLUSION: {"Excluded"} | RAYYAN-EXCLUSION-REASONS: wrong intervention
612	Leg stiffness of sprinters using running-specific prostheses.	N	RAYYAN-INCLUSION: {"Excluded"} | RAYYAN-EXCLUSION-REASONS: wrong intervention
613	Cluster RCT of case management on patients' quality of life and caregiver strain in ALS.	N	RAYYAN-INCLUSION: {"Excluded"} | RAYYAN-EXCLUSION-REASONS: wrong intervention
614	A study to evaluate safety and tolerability of repeated doses of tirasemtiv in patients with amyotrophic lateral sclerosis.	N	RAYYAN-INCLUSION: {"Excluded"} | RAYYAN-EXCLUSION-REASONS: wrong intervention
615	Intensive physical therapy after hip fracture. A randomised clinical trial.	N	RAYYAN-INCLUSION: {"Excluded"} | RAYYAN-EXCLUSION-REASONS: wrong population
616	Safety and efficacy of olesoxime in patients with type 2 or non-ambulatory type 3 spinal muscular atrophy: a randomised, double-blind, placebo-controlled phase 2 trial.	N	RAYYAN-INCLUSION: {"Excluded"} | RAYYAN-EXCLUSION-REASONS: wrong population
617	Intravenous thyrotropin-releasing hormone in patients with amyotrophic lateral sclerosis. Dose-response and randomized concurrent placebo-controlled pilot studies.	N	RAYYAN-INCLUSION: {"Excluded"} | RAYYAN-EXCLUSION-REASONS: wrong intervention
618	[Physical training as interval or continuous training in chronic heart failure for improving functional capacity, hemodynamics and quality of life--a controlled study].	N	RAYYAN-INCLUSION: {"Excluded"} | RAYYAN-EXCLUSION-REASONS: wrong population
619	IVIg dose increase in multifocal motor neuropathy: a prospective six month follow-up.	N	RAYYAN-INCLUSION: {"Excluded"} | RAYYAN-EXCLUSION-REASONS: wrong population
620	Calcitonin and reflex sympathetic dystrophy syndrome.	N	RAYYAN-INCLUSION: {"Excluded"} | RAYYAN-EXCLUSION-REASONS: wrong population
621	Effects of physical therapy intervention for children with acute lymphoblastic leukemia.	N	RAYYAN-INCLUSION: {"Excluded"} | RAYYAN-EXCLUSION-REASONS: wrong population
622	Integration of musculoskeletal physical therapy care in the patient-centred medical home (IMPaC): protocol for a single-site randomised clinical trial.	N	RAYYAN-INCLUSION: {"Excluded"} | RAYYAN-EXCLUSION-REASONS: wrong population
623	Prominent fatigue in spinal muscular atrophy and spinal and bulbar muscular atrophy: evidence of activity-dependent conduction block.	N	RAYYAN-INCLUSION: {"Excluded"} | RAYYAN-EXCLUSION-REASONS: wrong population
624	Therapy with Bone Marrow-Derived Autologous Adult Stem Cells in Quadriparesis due to Motor Neuron Disease.	N	RAYYAN-INCLUSION: {"Excluded"} | RAYYAN-EXCLUSION-REASONS: wrong population
625	An open-randomized clinical trial of selegiline in amyotrophic lateral sclerosis.	N	RAYYAN-INCLUSION: {"Excluded"} | RAYYAN-EXCLUSION-REASONS: wrong intervention
626	Physical therapy for patellofemoral pain: a randomized, double-blinded, placebo-controlled trial.	N	RAYYAN-INCLUSION: {"Excluded"} | RAYYAN-EXCLUSION-REASONS: wrong population
627	The effects of preoperative short-term intense physical therapy in lung cancer patients: a randomized controlled trial.	N	RAYYAN-INCLUSION: {"Excluded"} | RAYYAN-EXCLUSION-REASONS: wrong population
628	A comparison of three measures of disease progression in ALS.	N	RAYYAN-INCLUSION: {"Excluded"} | RAYYAN-EXCLUSION-REASONS: wrong intervention
629	Pilot trial of branched-chain aminoacids in amyotrophic lateral sclerosis.	N	RAYYAN-INCLUSION: {"Excluded"} | RAYYAN-EXCLUSION-REASONS: wrong intervention
630	Home-based physical therapy intervention with adherence-enhancing strategies versus clinic-based management for patients with ankle sprains.	N	RAYYAN-INCLUSION: {"Excluded"} | RAYYAN-EXCLUSION-REASONS: wrong population
631	Comparative efficacy and safety of intravenous and oral administration of a TRH analogue (RX77368) in motor neuron disease.	N	RAYYAN-INCLUSION: {"Excluded"} | RAYYAN-EXCLUSION-REASONS: wrong population
632	Physical therapy treatment in patients suffering from cervicogenic somatic tinnitus: study protocol for a randomized controlled trial.	N	RAYYAN-INCLUSION: {"Excluded"} | RAYYAN-EXCLUSION-REASONS: wrong population
633	Ankle Mechanical Impedance During Waling in Chronic Stroke: Preliminary Results.	N	RAYYAN-INCLUSION: {"Excluded"} | RAYYAN-EXCLUSION-REASONS: wrong population
634	Physician referral to physical therapy in a cohort of workers compensated for low back pain.	N	RAYYAN-INCLUSION: {"Excluded"} | RAYYAN-EXCLUSION-REASONS: wrong population
635	Effects of physical therapy on functional status of nursing home residents.	N	RAYYAN-INCLUSION: {"Excluded"} | RAYYAN-EXCLUSION-REASONS: wrong population
636	Implementation of clinical guidelines on physical therapy for patients with low back pain: randomized trial comparing patient outcomes after a standard and active implementation strategy.	N	RAYYAN-INCLUSION: {"Excluded"} | RAYYAN-EXCLUSION-REASONS: wrong population
637	Results on health-related quality of life and functionality of a patient-centered self-management program in hospitalized COPD: a randomized control trial.	N	RAYYAN-INCLUSION: {"Excluded"} | RAYYAN-EXCLUSION-REASONS: wrong population
638	(Un)importance of physical therapy in treatment of displaced supracondylar humerus fractures in children.	N	RAYYAN-INCLUSION: {"Excluded"} | RAYYAN-EXCLUSION-REASONS: wrong population
639	Effect of myofascial techniques for treatment of upper limb dysfunctions in breast cancer survivors: randomized controlled trial.	N	RAYYAN-INCLUSION: {"Excluded"} | RAYYAN-EXCLUSION-REASONS: wrong population
640	An auditory oddball brain-computer interface for binary choices.	N	RAYYAN-INCLUSION: {"Excluded"} | RAYYAN-EXCLUSION-REASONS: wrong intervention
641	Botulinum toxin-A injections vs radiotherapy for drooling in ALS.	N	RAYYAN-INCLUSION: {"Excluded"} | RAYYAN-EXCLUSION-REASONS: wrong intervention
642	Squatting versus squatting with hip adduction in management of patellofemoral osteoarthritis: A randomized controlled trial.	N	RAYYAN-INCLUSION: {"Excluded"} | RAYYAN-EXCLUSION-REASONS: wrong population
643	Prognostic indicators of survival in ALS. ALS CNTF Treatment Study Group.	N	RAYYAN-INCLUSION: {"Excluded"} | RAYYAN-EXCLUSION-REASONS: wrong intervention
644	Early physical therapy effects on the high-risk infant: a randomized controlled trial.	N	RAYYAN-INCLUSION: {"Excluded"} | RAYYAN-EXCLUSION-REASONS: wrong population
645	Using Smartphones to Reduce Research Burden in a Neurodegenerative Population and Assessing Participant Adherence: A Randomized Clinical Trial and Two Observational Studies.	N	RAYYAN-INCLUSION: {"Excluded"} | RAYYAN-EXCLUSION-REASONS: wrong intervention
646	Combination of manual physical therapy and exercises for osteoarthritis of the knee.	N	RAYYAN-INCLUSION: {"Excluded"} | RAYYAN-EXCLUSION-REASONS: wrong population
647	[Pneumology and Sports: An Outpatient Endurance Training with Sports Medical Guidance as an Effective Non-pharmacological Therapy in Pneumology - a Feasibility Study].	N	RAYYAN-INCLUSION: {"Excluded"} | RAYYAN-EXCLUSION-REASONS: wrong population
648	Effects of mechanical insufflation-exsufflation on respiratory parameters for patients with chronic airway secretion encumbrance.	N	RAYYAN-INCLUSION: {"Excluded"} | RAYYAN-EXCLUSION-REASONS: wrong intervention
649	A multicenter controlled study for dementia prevention through physical, cognitive and social activities - GESTALT-kompakt.	N	RAYYAN-INCLUSION: {"Excluded"} | RAYYAN-EXCLUSION-REASONS: wrong intervention
650	Cholinesterase inhibitors lack therapeutic effect in amyotrophic lateral sclerosis. A controlled study of physostigmine versus neostigmine.	N	RAYYAN-INCLUSION: {"Excluded"} | RAYYAN-EXCLUSION-REASONS: wrong intervention
651	Effects of a functional therapy program on motor abilities of children with cerebral palsy.	N	RAYYAN-INCLUSION: {"Excluded"} | RAYYAN-EXCLUSION-REASONS: wrong population
652	A protocol for identification of early bulbar signs in amyotrophic lateral sclerosis.	N	RAYYAN-INCLUSION: {"Excluded"} | RAYYAN-EXCLUSION-REASONS: wrong intervention
653	Safety, tolerability, and preliminary efficacy of an IGF-1 mimetic in patients with spinal and bulbar muscular atrophy: a randomised, placebo-controlled trial.	N	RAYYAN-INCLUSION: {"Excluded"} | RAYYAN-EXCLUSION-REASONS: wrong population
654	The effect of physical therapy on respiratory complications following cardiac valve surgery.	N	RAYYAN-INCLUSION: {"Excluded"} | RAYYAN-EXCLUSION-REASONS: wrong population
655	Excellent inter-rater, intra-rater, and telephone-administered reliability of the ALSFRS-R in a multicenter clinical trial.	N	RAYYAN-INCLUSION: {"Excluded"} | RAYYAN-EXCLUSION-REASONS: wrong intervention
656	[Mountaineering for the Prevention of Cardiovascular Diseases?].	N	RAYYAN-INCLUSION: {"Excluded"} | RAYYAN-EXCLUSION-REASONS: wrong population
657	Effect of single-session dual-tDCS before physical therapy on lower-limb performance in sub-acute stroke patients: A randomized sham-controlled crossover study.	N	RAYYAN-INCLUSION: {"Excluded"} | RAYYAN-EXCLUSION-REASONS: wrong population
658	The METEOR trial: no rush to repair a torn meniscus.	N	RAYYAN-INCLUSION: {"Excluded"} | RAYYAN-EXCLUSION-REASONS: wrong population
659	Treatment of adhesive capsulitis of the shoulder with a static progressive stretch device: a prospective, randomized study.	N	RAYYAN-INCLUSION: {"Excluded"} | RAYYAN-EXCLUSION-REASONS: wrong population
660	Effects of lumbosacral orthosis on dynamical structure of center of pressure fluctuations in patients with non-specific chronic low back pain: A randomized controlled trial.	N	RAYYAN-INCLUSION: {"Excluded"} | RAYYAN-EXCLUSION-REASONS: wrong population
661	The Effect of Lumbosacral Orthosis on the Thickness of Deep Trunk Muscles Using Ultrasound Imaging: A Randomized Controlled Trial in Patients With Chronic Low Back Pain.	N	RAYYAN-INCLUSION: {"Excluded"} | RAYYAN-EXCLUSION-REASONS: wrong population
662	The effectiveness of a mobile application for the development of palpation and ultrasound imaging skills to supplement the traditional learning of physiotherapy students.	N	RAYYAN-INCLUSION: {"Excluded"} | RAYYAN-EXCLUSION-REASONS: wrong population
663	A new methodology based on functional principal component analysis to study postural stability post-stroke.	N	RAYYAN-INCLUSION: {"Excluded"} | RAYYAN-EXCLUSION-REASONS: wrong population
664	Cricopharyngeal sphincter muscle responses to transcranial magnetic stimulation in normal subjects and in patients with dysphagia.	N	RAYYAN-INCLUSION: {"Excluded"} | RAYYAN-EXCLUSION-REASONS: wrong intervention
665	Development, effectiveness and cost-effectiveness of a new out-patient Breathlessness Support Service: study protocol of a phase III fast-track randomised controlled trial.	N	RAYYAN-INCLUSION: {"Excluded"} | RAYYAN-EXCLUSION-REASONS: wrong population
666	The effects of foot reflexology on symptoms of discomfort in palliative care: a feasibility study.	N	RAYYAN-INCLUSION: {"Excluded"} | RAYYAN-EXCLUSION-REASONS: wrong population
667	Feedback of ankle joint angle and soleus electromyography in the rehabilitation of hemiplegic gait.	N	RAYYAN-INCLUSION: {"Excluded"} | RAYYAN-EXCLUSION-REASONS: wrong population
668	Effects of hip joint angle changes on intersegmental spinal coupling in human spinal cord injury.	N	RAYYAN-INCLUSION: {"Excluded"} | RAYYAN-EXCLUSION-REASONS: wrong population
669	[Internet-based "e-training" as exercise intervention for health promotion: results from 2 intervention studies].	N	RAYYAN-INCLUSION: {"Excluded"} | RAYYAN-EXCLUSION-REASONS: wrong population
670	The effects of physical therapy on cerebral palsy. A controlled trial in infants with spastic diplegia.	N	RAYYAN-INCLUSION: {"Excluded"} | RAYYAN-EXCLUSION-REASONS: wrong population
671	[Physical training as core component of multimodal treatment of older frail people-study protocol of a randomized controlled pilot study].	N	RAYYAN-INCLUSION: {"Excluded"} | RAYYAN-EXCLUSION-REASONS: wrong population
672	High performance communication by people with paralysis using an intracortical brain-computer interface.	N	RAYYAN-INCLUSION: {"Excluded"} | RAYYAN-EXCLUSION-REASONS: wrong intervention
673	Continuation of group physical therapy is necessary in ankylosing spondylitis: results of a randomized controlled trial.	N	RAYYAN-INCLUSION: {"Excluded"} | RAYYAN-EXCLUSION-REASONS: wrong population
674	Pharmacokinetics of intravenous immunoglobulin in multifocal motor neuropathy.	N	RAYYAN-INCLUSION: {"Excluded"} | RAYYAN-EXCLUSION-REASONS: wrong population
675	A placebo-controlled trial of gabapentin in spinal muscular atrophy.	N	RAYYAN-INCLUSION: {"Excluded"} | RAYYAN-EXCLUSION-REASONS: wrong population
676	A hybrid platform based on EOG and EEG signals to restore communication for patients afflicted with progressive motor neuron diseases.	N	RAYYAN-INCLUSION: {"Excluded"} | RAYYAN-EXCLUSION-REASONS: wrong population
677	A clinical trial of therapeutic electrical stimulation for amyotrophic lateral sclerosis.	N	RAYYAN-INCLUSION: {"Excluded"} | RAYYAN-EXCLUSION-REASONS: wrong intervention
678	Prediction of childhood brain outcomes in infants born preterm using neonatal MRI and concurrent clinical biomarkers (PREBO-6): study protocol for a prospective cohort study.	N	RAYYAN-INCLUSION: {"Excluded"} | RAYYAN-EXCLUSION-REASONS: wrong population
679	Does Kinesiophobia Modify the Effects of Physical Therapy on Outcomes in Patients With Sciatica in Primary Care? Subgroup Analysis From a Randomized Controlled Trial.	N	RAYYAN-INCLUSION: {"Excluded"} | RAYYAN-EXCLUSION-REASONS: wrong population
680	Home continuous passive motion machine versus professional physical therapy following total knee replacement.	N	RAYYAN-INCLUSION: {"Excluded"} | RAYYAN-EXCLUSION-REASONS: wrong population
681	PRISM II: an open-label study to assess effectiveness of dextromethorphan/quinidine for pseudobulbar affect in patients with dementia, stroke or traumatic brain injury.	N	RAYYAN-INCLUSION: {"Excluded"} | RAYYAN-EXCLUSION-REASONS: wrong intervention
682	Multicenter analysis of diaphragm pacing in tetraplegics with cardiac pacemakers: positive implications for ventilator weaning in intensive care units.	N	RAYYAN-INCLUSION: {"Excluded"} | RAYYAN-EXCLUSION-REASONS: wrong intervention
683	A pilot study examining the effectiveness of physical therapy as an adjunct to selective nerve root block in the treatment of lumbar radicular pain from disk herniation: a randomized controlled trial.	N	RAYYAN-INCLUSION: {"Excluded"} | RAYYAN-EXCLUSION-REASONS: wrong population
684	Activity-dependent conduction block in multifocal motor neuropathy: magnetic fatigue test.	N	RAYYAN-INCLUSION: {"Excluded"} | RAYYAN-EXCLUSION-REASONS: wrong intervention
685	Effect of L-tryptophan supplementation on exercise performance.	N	RAYYAN-INCLUSION: {"Excluded"} | RAYYAN-EXCLUSION-REASONS: wrong intervention
686	Changes in motor unit numbers in patients with ALS: a longitudinal study using the adapted multiple point stimulation method.	N	RAYYAN-INCLUSION: {"Excluded"} | RAYYAN-EXCLUSION-REASONS: wrong intervention
687	Treatment of multifocal motor neuropathy with interferon-beta1A.	N	RAYYAN-INCLUSION: {"Excluded"} | RAYYAN-EXCLUSION-REASONS: wrong population
688	Ganglioside therapy for amyotrophic lateral sclerosis: a double-blind controlled trial.	N	RAYYAN-INCLUSION: {"Excluded"} | RAYYAN-EXCLUSION-REASONS: wrong intervention
689	[Congenital talipes equino-varus or clubfoot: value of physical therapy (report of 189 cases)].	N	RAYYAN-INCLUSION: {"Excluded"} | RAYYAN-EXCLUSION-REASONS: wrong population
690	A Saturday physiotherapy service may decrease length of stay in patients undergoing rehabilitation in hospital: a randomised controlled trial.	N	RAYYAN-INCLUSION: {"Excluded"} | RAYYAN-EXCLUSION-REASONS: wrong population
691	Postoperative physical therapy after coronary artery bypass surgery.	N	RAYYAN-INCLUSION: {"Excluded"} | RAYYAN-EXCLUSION-REASONS: wrong population
692	Effect of service-learning on knowledge about older people and faculty teaching evaluations in a physical therapy class.	N	RAYYAN-INCLUSION: {"Excluded"} | RAYYAN-EXCLUSION-REASONS: wrong population
693	Failure of electrical myofeedback to augment the effects of physiotherapy in stroke.	N	RAYYAN-INCLUSION: {"Excluded"} | RAYYAN-EXCLUSION-REASONS: wrong population
694	Common factors contributing to intractable pain and medical problems with insufficient drug uptake in areas to be treated, and their pathogenesis and treatment: Part I. Combined use of medication with acupuncture, (+) Qi gong energy-stored material, soft laser or electrical stimulation.	N	RAYYAN-INCLUSION: {"Excluded"} | RAYYAN-EXCLUSION-REASONS: wrong intervention
695	Observations on the clinical assessment of patients with motor neuron disease. Experience with a TRH analogue.	N	RAYYAN-INCLUSION: {"Excluded"} | RAYYAN-EXCLUSION-REASONS: wrong population
696	Use of 95% confidence intervals in the reporting of between-group differences in randomized controlled trials: analysis of a representative sample of 200 physical therapy trials.	N	RAYYAN-INCLUSION: {"Excluded"} | RAYYAN-EXCLUSION-REASONS: wrong population
697	[Reduction of unstable and dislocated hips applying the Tübingen hip flexion splint?].	N	RAYYAN-INCLUSION: {"Excluded"} | RAYYAN-EXCLUSION-REASONS: wrong population
698	Electrophysiologic endpoint measures in a multicenter ALS drug trial.	N	RAYYAN-INCLUSION: {"Excluded"} | RAYYAN-EXCLUSION-REASONS: wrong intervention
699	The effectiveness of incentive spirometry with physical therapy for high-risk patients after coronary artery bypass surgery.	N	RAYYAN-INCLUSION: {"Excluded"} | RAYYAN-EXCLUSION-REASONS: wrong population
700	Polysomnographic sleep, growth hormone insulin-like growth factor-I axis, leptin, and weight loss.	N	RAYYAN-INCLUSION: {"Excluded"} | RAYYAN-EXCLUSION-REASONS: wrong intervention
701	A double-blind, placebo-controlled trial of TRH in amyotrophic lateral sclerosis.	N	RAYYAN-INCLUSION: {"Excluded"} | RAYYAN-EXCLUSION-REASONS: wrong intervention
702	The long-term effect of intravenous immunoglobulin treatment in multifocal motor neuropathy.	N	RAYYAN-INCLUSION: {"Excluded"} | RAYYAN-EXCLUSION-REASONS: wrong population
703	A practical, intuitive brain-computer interface for communicating 'yes' or 'no' by listening.	N	RAYYAN-INCLUSION: {"Excluded"} | RAYYAN-EXCLUSION-REASONS: wrong intervention
704	Conservative treatment with hyperbaric oxygen therapy for cervical spondylotic amyotrophy.	N	RAYYAN-INCLUSION: {"Excluded"} | RAYYAN-EXCLUSION-REASONS: wrong population
705	[Comparison of the effectiveness of acupuncture and physical therapy in ambulatory patients with gonarthrosis].	N	RAYYAN-INCLUSION: {"Excluded"} | RAYYAN-EXCLUSION-REASONS: wrong population
706	The effect of hydroxyurea in spinal muscular atrophy cells and patients.	N	RAYYAN-INCLUSION: {"Excluded"} | RAYYAN-EXCLUSION-REASONS: wrong population
707	Early access to physical therapy treatment for subacute low back pain in primary health care: a prospective randomized clinical trial.	N	RAYYAN-INCLUSION: {"Excluded"} | RAYYAN-EXCLUSION-REASONS: wrong population
708	A comparison of assisted cough techniques in stable patients with severe respiratory insufficiency due to amyotrophic lateral sclerosis.	N	RAYYAN-INCLUSION: {"Excluded"} | RAYYAN-EXCLUSION-REASONS: wrong intervention
709	Preliminary study of the effect of low-intensity home-based physical therapy in chronic stroke patients.	N	RAYYAN-INCLUSION: {"Excluded"} | RAYYAN-EXCLUSION-REASONS: wrong population
710	No benefits from experimental treatment with olfactory ensheathing cells in patients with ALS.	N	RAYYAN-INCLUSION: {"Excluded"} | RAYYAN-EXCLUSION-REASONS: wrong population
711	The effect of a fear-avoidance-based physical therapy intervention for patients with acute low back pain: results of a randomized clinical trial.	N	RAYYAN-INCLUSION: {"Excluded"} | RAYYAN-EXCLUSION-REASONS: wrong population
712	Repeatability of gait data using a functional hip joint centre and a mean helical knee axis.	N	RAYYAN-INCLUSION: {"Excluded"} | RAYYAN-EXCLUSION-REASONS: wrong intervention
713	Inclusion of trigger point dry needling in a multimodal physical therapy program for postoperative shoulder pain: a randomized clinical trial.	N	RAYYAN-INCLUSION: {"Excluded"} | RAYYAN-EXCLUSION-REASONS: wrong population
714	Energy flux, more so than energy balance, protein intake, or fitness level, influences insulin-like growth factor-I system responses during 7 days of increased physical activity.	N	RAYYAN-INCLUSION: {"Excluded"} | RAYYAN-EXCLUSION-REASONS: wrong intervention
715	Therapeutic trial of tilorone in ALS: lack of benefit in a double-blind, placebo-controlled study.	N	RAYYAN-INCLUSION: {"Excluded"} | RAYYAN-EXCLUSION-REASONS: wrong intervention
716	Motor unit number estimates and quantitative muscle strength measurements of distal muscles in patients with amyotrophic lateral sclerosis.	N	RAYYAN-INCLUSION: {"Excluded"} | RAYYAN-EXCLUSION-REASONS: wrong intervention
717	Online assessment of ALS functional rating scale compares well to in-clinic evaluation: a prospective trial.	N	RAYYAN-INCLUSION: {"Excluded"} | RAYYAN-EXCLUSION-REASONS: wrong population,wrong intervention
718	[Supporting patients in self-management: moving to a personalised approach].	N	RAYYAN-INCLUSION: {"Excluded"} | RAYYAN-EXCLUSION-REASONS: wrong population
719	A single preoperative pain neuroscience education: Is it an effective strategy for patients with carpal tunnel syndrome?	N	RAYYAN-INCLUSION: {"Excluded"} | RAYYAN-EXCLUSION-REASONS: wrong population
720	Intravenous immunoglobulin treatment in patients with motor neuron syndromes associated with anti-GM1 antibodies: a double-blind, placebo-controlled study.	N	RAYYAN-INCLUSION: {"Excluded"} | RAYYAN-EXCLUSION-REASONS: wrong population
721	[Efficacy of stairclimber for muscle strengthening in a closed system after anterior cruciate ligament reconstruction].	N	RAYYAN-INCLUSION: {"Excluded"} | RAYYAN-EXCLUSION-REASONS: wrong population
722	Influence of botulinum toxin type A treatment of elbow flexor spasticity on hemiparetic gait.	N	RAYYAN-INCLUSION: {"Excluded"} | RAYYAN-EXCLUSION-REASONS: wrong population
723	Evaluation of a tailored, multi-component intervention for implementation of evidence-based clinical practice guidelines in primary care physical therapy: a non-randomized controlled trial.	N	RAYYAN-INCLUSION: {"Excluded"} | RAYYAN-EXCLUSION-REASONS: wrong population
724	Can nimodipine affect progression of motor neuron disease? A double-blind pilot study.	N	RAYYAN-INCLUSION: {"Excluded"} | RAYYAN-EXCLUSION-REASONS: wrong population
725	Functional compensation in partially denervated muscles.	N	RAYYAN-INCLUSION: {"Excluded"} | RAYYAN-EXCLUSION-REASONS: wrong population
726	Evaluation of a multimedia online tool for teaching bronchial hygiene to physical therapy students.	N	RAYYAN-INCLUSION: {"Excluded"} | RAYYAN-EXCLUSION-REASONS: wrong population
727	Role of gabapentin in spinal muscular atrophy: results of a multicenter, randomized Italian study.	N	RAYYAN-INCLUSION: {"Excluded"} | RAYYAN-EXCLUSION-REASONS: wrong population
728	Use of virtual reality for adjunctive treatment of adult burn pain during physical therapy: a controlled study.	N	RAYYAN-INCLUSION: {"Excluded"} | RAYYAN-EXCLUSION-REASONS: wrong population
729	Inclusion body myositis functional rating scale: a reliable and valid measure of disease severity.	N	RAYYAN-INCLUSION: {"Excluded"} | RAYYAN-EXCLUSION-REASONS: wrong intervention
730	[AFA breathing therapy to prevent burnout for teachers].	N	RAYYAN-INCLUSION: {"Excluded"} | RAYYAN-EXCLUSION-REASONS: wrong population
731	Low dose treatment with the synthetic cannabinoid Nabilone significantly reduces spasticity-related pain : a double-blind placebo-controlled cross-over trial.	N	RAYYAN-INCLUSION: {"Excluded"} | RAYYAN-EXCLUSION-REASONS: wrong population
732	Development and evaluation of a self-administered version of the ALSFRS-R.	N	RAYYAN-INCLUSION: {"Excluded"} | RAYYAN-EXCLUSION-REASONS: wrong population,wrong intervention
733	Riluzole in Spinal Cord Injury Study (RISCIS)-Pharmacokinetic (PK) Sub-Study: An Analysis of Pharmacokinetics, Pharmacodynamics, and Impact on Axonal Degradation of Riluzole in Patients With Traumatic Cervical Spinal Cord Injury Enrolled in the RISCIS Phase III Randomized Controlled Trial.	N	RAYYAN-INCLUSION: {"Excluded"} | RAYYAN-EXCLUSION-REASONS: wrong intervention
734	Clinical assessment of manipulation and mobilization of the lumbar spine. A critical review of the literature.	N	RAYYAN-INCLUSION: {"Excluded"} | RAYYAN-EXCLUSION-REASONS: wrong population
735	The measurement of performance in a physical therapy clinical program. A ROI approach.	N	RAYYAN-INCLUSION: {"Excluded"} | RAYYAN-EXCLUSION-REASONS: wrong population
736	No effect of continuous passive motion after arthroplasty of the knee.	N	RAYYAN-INCLUSION: {"Excluded"} | RAYYAN-EXCLUSION-REASONS: wrong population
737	Mental practice combined with physical practice for upper-limb motor deficit in subacute stroke.	N	RAYYAN-INCLUSION: {"Excluded"} | RAYYAN-EXCLUSION-REASONS: wrong population
738	Economic cost of home-telemonitoring care for BiPAP-assisted ALS individuals.	N	RAYYAN-INCLUSION: {"Excluded"} | RAYYAN-EXCLUSION-REASONS: wrong population,wrong intervention
739	Chronic motor neuropathies: response to interferon-beta1a after failure of conventional therapies.	N	RAYYAN-INCLUSION: {"Excluded"} | RAYYAN-EXCLUSION-REASONS: wrong population
740	Hospital care versus home care for rehabilitation after hip replacement.	N	RAYYAN-INCLUSION: {"Excluded"} | RAYYAN-EXCLUSION-REASONS: wrong population
741	[The potential for training of proprioceptive and coordinative parameters in patients with chronic ankle instability].	N	RAYYAN-INCLUSION: {"Excluded"} | RAYYAN-EXCLUSION-REASONS: wrong population
742	The Flutter VRP1 as an adjunct to chest physiotherapy in cystic fibrosis.	N	RAYYAN-INCLUSION: {"Excluded"} | RAYYAN-EXCLUSION-REASONS: wrong population
743	Physiotherapy in osteoarthrosis of the knees. A controlled trial of hospital versus home exercises.	N	RAYYAN-INCLUSION: {"Excluded"} | RAYYAN-EXCLUSION-REASONS: wrong population
744	[Trabeculotomy Combined with Cataract Surgery in Glaucoma: Outcome in a Rural Setting].	N	RAYYAN-INCLUSION: {"Excluded"} | RAYYAN-EXCLUSION-REASONS: wrong population
745	Treatment of multifocal motor neuropathy with high dose intravenous immunoglobulins: a double blind, placebo controlled study.	N	RAYYAN-INCLUSION: {"Excluded"} | RAYYAN-EXCLUSION-REASONS: wrong population
746	[Randomized trial of a lifestyle program in obese infertile women].	N	RAYYAN-INCLUSION: {"Excluded"} | RAYYAN-EXCLUSION-REASONS: wrong population
747	Nocturnal pulse oximetry: a new approach to establish the appropriate time for non-invasive ventilation in ALS patients.	N	RAYYAN-INCLUSION: {"Excluded"} | RAYYAN-EXCLUSION-REASONS: wrong intervention
748	Effects of neurodevelopmental treatment on movement patterns of children with cerebral palsy.	N	RAYYAN-INCLUSION: {"Excluded"} | RAYYAN-EXCLUSION-REASONS: wrong population
749	[Compliance as a prognostic factor in the treatment of idiopathic scoliosis].	N	RAYYAN-INCLUSION: {"Excluded"} | RAYYAN-EXCLUSION-REASONS: wrong population
750	Problem solving anchored instruction about sick days for adolescents with diabetes.	N	RAYYAN-INCLUSION: {"Excluded"} | RAYYAN-EXCLUSION-REASONS: wrong population
751	Contralateral shoe-lift: effect on oxygen cost of walking with an immobilized knee.	N	RAYYAN-INCLUSION: {"Excluded"} | RAYYAN-EXCLUSION-REASONS: wrong population
752	The Effect of Ostrich Oil as a Complementary Medicine on the Severity of Pruritus and Quality of Life in Hemodialysis Patients.	N	RAYYAN-INCLUSION: {"Excluded"} | RAYYAN-EXCLUSION-REASONS: wrong population
753	Physical therapy was effective for patellofemoral pain.	N	RAYYAN-INCLUSION: {"Excluded"} | RAYYAN-EXCLUSION-REASONS: wrong population
754	A new route to non invasive diagnosis in neurodegenerative diseases?	N	RAYYAN-INCLUSION: {"Excluded"} | RAYYAN-EXCLUSION-REASONS: wrong intervention
755	The use of a classification approach to identify subgroups of patients with acute low back pain. Interrater reliability and short-term treatment outcomes.	N	RAYYAN-INCLUSION: {"Excluded"} | RAYYAN-EXCLUSION-REASONS: wrong population
756	[Retroiridal iris claw lens as routine procedure].	N	RAYYAN-INCLUSION: {"Excluded"} | RAYYAN-EXCLUSION-REASONS: wrong population
757	[Glycosaminoglycanpolysulfate (GAGPS, Arteparon) for basic therapy of arthrosis. I. Comparative studies, Arteparon forte and physical therapy vs. physical therapy alone].	N	RAYYAN-INCLUSION: {"Excluded"} | RAYYAN-EXCLUSION-REASONS: wrong population
758	Home-based gait analysis as an exploratory endpoint during a multicenter phase 1 trial in limb girdle muscular dystrophy type R2 and facioscapulohumeral muscular dystrophy.	N	RAYYAN-INCLUSION: {"Excluded"} | RAYYAN-EXCLUSION-REASONS: wrong population
759	A new defibrillator mode to reduce chest compression interruptions for health care professionals and lay rescuers: a pilot study in manikins.	N	RAYYAN-INCLUSION: {"Excluded"} | RAYYAN-EXCLUSION-REASONS: wrong population
760	Physiological and emotional effects of pentatonic live music played for preterm neonates and their mothers in the Newborn Intensive Care Unit: A randomized controlled trial.	N	RAYYAN-INCLUSION: {"Excluded"} | RAYYAN-EXCLUSION-REASONS: wrong population
761	The effect of work-based mentoring on patient outcome in musculoskeletal physiotherapy: study protocol for a randomised controlled trial.	N	RAYYAN-INCLUSION: {"Excluded"} | RAYYAN-EXCLUSION-REASONS: wrong population
762	[Open-wedge osteotomy of the glenoid for treatment of posterior shoulder instability with increased glenoid retroversion].	N	RAYYAN-INCLUSION: {"Excluded"} | RAYYAN-EXCLUSION-REASONS: wrong population
763	Comparison of magnetic and electrical phrenic nerve stimulation in assessment of phrenic nerve conduction time.	N	RAYYAN-INCLUSION: {"Excluded"} | RAYYAN-EXCLUSION-REASONS: wrong population
764	Application of robots at patients with paresis of the upper limb as a consequence of central motor neuron lesion for supporting physiotherapy during rehabilitation.	N	RAYYAN-INCLUSION: {"Excluded"} | RAYYAN-EXCLUSION-REASONS: wrong population
765	[Erectile function after nerve-sparing radical prostatectomy. Nocturnal early erection as a parameter of postoperative organic erectile integrity].	N	RAYYAN-INCLUSION: {"Excluded"} | RAYYAN-EXCLUSION-REASONS: wrong population
766	Comparative trial of manual and mechanical percussion technique with gravity-assisted bronchial drainage in patients with cystic fibrosis.	N	RAYYAN-INCLUSION: {"Excluded"} | RAYYAN-EXCLUSION-REASONS: wrong population
767	Developmental care does not alter sleep and development of premature infants.	N	RAYYAN-INCLUSION: {"Excluded"} | RAYYAN-EXCLUSION-REASONS: wrong population
768	[Intensive physical therapy after trochanteric femoral fracture. A randomized clinical trial].	N	RAYYAN-INCLUSION: {"Excluded"} | RAYYAN-EXCLUSION-REASONS: wrong population
769	[Effects of slow-stroke massage as complementary treatment of depressed hospitalized patients].	N	RAYYAN-INCLUSION: {"Excluded"} | RAYYAN-EXCLUSION-REASONS: wrong population
770	[Dance projects as an integral part of CI rehabilitation and their impact on mental health: a pilot study].	N	RAYYAN-INCLUSION: {"Excluded"} | RAYYAN-EXCLUSION-REASONS: wrong population
771	[Shared decision making (SDM) with chronic pain patients. The patient as a partner in the medical decision making process].	N	RAYYAN-INCLUSION: {"Excluded"} | RAYYAN-EXCLUSION-REASONS: wrong population
772	Patients with ALS can use sensorimotor rhythms to operate a brain-computer interface.	N	RAYYAN-INCLUSION: {"Excluded"} | RAYYAN-EXCLUSION-REASONS: wrong population,wrong intervention
773	Respiratory assistance with a non-invasive ventilator (Bipap) in MND/ALS patients: survival rates in a controlled trial.	N	RAYYAN-INCLUSION: {"Excluded"} | RAYYAN-EXCLUSION-REASONS: wrong population,wrong intervention
774	Comparison of the reliability of the Orthoranger and the standard goniometer for assessing active lower extremity range of motion.	N	RAYYAN-INCLUSION: {"Excluded"} | RAYYAN-EXCLUSION-REASONS: wrong population
775	Abnormalities of F response in cases with spastic spinal paralysis and effects of TRH-T on them.	N	RAYYAN-INCLUSION: {"Excluded"} | RAYYAN-EXCLUSION-REASONS: wrong intervention
776	The effect of circuit type, volume delivered and "rapid release" on flow rates during manual hyperinflation.	N	RAYYAN-INCLUSION: {"Excluded"} | RAYYAN-EXCLUSION-REASONS: wrong population
777	The effect of a computer assisted instructional program on physical therapy students.	N	RAYYAN-INCLUSION: {"Excluded"} | RAYYAN-EXCLUSION-REASONS: wrong population
778	Reliability and validity of clinically assessing first-ray mobility of the foot.	N	RAYYAN-INCLUSION: {"Excluded"} | RAYYAN-EXCLUSION-REASONS: wrong population
779	[Group sports as adjuvant therapy for patients with atopic eczema].	N	RAYYAN-INCLUSION: {"Excluded"} | RAYYAN-EXCLUSION-REASONS: wrong population
780	[Contact lens fitting as a possibility for visual rehabilitation in patients after open globe injuries].	N	RAYYAN-INCLUSION: {"Excluded"} | RAYYAN-EXCLUSION-REASONS: wrong population
781	[The efficacy of Slow Stroke Massage in depression].	N	RAYYAN-INCLUSION: {"Excluded"} | RAYYAN-EXCLUSION-REASONS: wrong population
782	'Controlled trial of physical therapy' at Johns Hopkins.	N	RAYYAN-INCLUSION: {"Excluded"} | RAYYAN-EXCLUSION-REASONS: wrong population
783	Rehabilitation of hemiparesis after stroke with a mirror.	N	RAYYAN-INCLUSION: {"Excluded"} | RAYYAN-EXCLUSION-REASONS: wrong population
784	Root stimulation improves the detection of acquired demyelinating polyneuropathies.	N	RAYYAN-INCLUSION: {"Excluded"} | RAYYAN-EXCLUSION-REASONS: wrong population
785	[Treatment of amyotrophic lateral sclerosis with TRH].	N	RAYYAN-INCLUSION: {"Excluded"} | RAYYAN-EXCLUSION-REASONS: wrong intervention
786	Physical techniques in stroke rehabilitation.	N	RAYYAN-INCLUSION: {"Excluded"} | RAYYAN-EXCLUSION-REASONS: wrong population
787	Are stroke patients discharged sooner if in-patient rehabilitation services are provided seven v six days per week?	N	RAYYAN-INCLUSION: {"Excluded"} | RAYYAN-EXCLUSION-REASONS: wrong population
788	[Abdominal massage as intervention for patients with paraplegia caused by spinal cord injury--a pilot study].	N	RAYYAN-INCLUSION: {"Excluded"} | RAYYAN-EXCLUSION-REASONS: wrong population
789	[The value of physical therapy in genuine female stress incontinence].	N	RAYYAN-INCLUSION: {"Excluded"} | RAYYAN-EXCLUSION-REASONS: wrong population
790	Effectiveness of chiropractic and physiotherapy in the treatment of low back pain. A critical discussion of the British Randomized Clinical Trial.	N	RAYYAN-INCLUSION: {"Excluded"} | RAYYAN-EXCLUSION-REASONS: wrong population
791	Electrical stimulation enhanced recovery of function: how are peptides involved?	N	RAYYAN-INCLUSION: {"Excluded"} | RAYYAN-EXCLUSION-REASONS: wrong population
792	[Are Two-Year Vocational Retraining Programs Really Better than One-Year Programs? Findings of a Propensity Score Matched Analysis].	N	RAYYAN-INCLUSION: {"Excluded"} | RAYYAN-EXCLUSION-REASONS: wrong population
793	[The gamma-nail as a resilient alternative to the dynamic hip screw in unstable proximal femoral fractures in the elderly].	N	RAYYAN-INCLUSION: {"Excluded"} | RAYYAN-EXCLUSION-REASONS: wrong population
794	[The Comprehensive Cohort Design as alternative to the randomized controlled trial in rehabilitation research: advantages, disadvantages, and implementation in the SARAH study].	N	RAYYAN-INCLUSION: {"Excluded"} | RAYYAN-EXCLUSION-REASONS: wrong population
795	Comparison of three physiotherapy regimens for hands with rheumatoid arthritis.	N	RAYYAN-INCLUSION: {"Excluded"} | RAYYAN-EXCLUSION-REASONS: wrong population
796	[Addition of ethanol to the distension medium in surgical hysteroscopy as screening to prevent "fluid overload". A prospective randomized comparative study of ablative versus non-ablative surgical hysteroscopy and different ethanol concentration].	N	RAYYAN-INCLUSION: {"Excluded"} | RAYYAN-EXCLUSION-REASONS: wrong population
797	[The first hearing aid increases mental capacity. Open controlled clinical trial as a pilot study].	N	RAYYAN-INCLUSION: {"Excluded"} | RAYYAN-EXCLUSION-REASONS: wrong population
798	[No asymmetry of head rotation and shape found in three quarters of 2-3 year olds exhibiting postural preference in infancy].	N	RAYYAN-INCLUSION: {"Excluded"} | RAYYAN-EXCLUSION-REASONS: wrong population
799	[COPD und Klangtherapie: Pilotstudie zur Wirksamkeit einer Behandlung mit Körpertambura bei COPD-Patienten].	N	RAYYAN-INCLUSION: {"Excluded"} | RAYYAN-EXCLUSION-REASONS: wrong population
800	Procedures for self-treatment of benign paroxysmal positioning vertigo--efficacy of one and two maneuvers?	N	RAYYAN-INCLUSION: {"Excluded"} | RAYYAN-EXCLUSION-REASONS: wrong population
801	[Is co-administration of ethanol to the distension medium in surgical hysteroscopy a screening method to prevent fluid overload? A prospective randomized comparative study of ablative versus non-ablative hysteroscopy and various ethanol concentrations].	N	RAYYAN-INCLUSION: {"Excluded"} | RAYYAN-EXCLUSION-REASONS: wrong population
802	[New approaches to the use of physical factors in the practice of the medical rehabilitation of osteoarthritis patients].	N	RAYYAN-INCLUSION: {"Excluded"} | RAYYAN-EXCLUSION-REASONS: wrong intervention
803	Optimal methods of stimulus presentation and frequency analysis in P300-based brain-computer interfaces for patients with severe motor impairment.	N	RAYYAN-INCLUSION: {"Excluded"} | RAYYAN-EXCLUSION-REASONS: wrong population
804	[Discontinuous drug release as an alternative to interval therapy in the treatment of coronary heart disease with nitroglycerin patches].	N	RAYYAN-INCLUSION: {"Excluded"} | RAYYAN-EXCLUSION-REASONS: wrong population
805	Covert orienting of attention controls vigilance decrement at low event rate.	N	RAYYAN-INCLUSION: {"Excluded"} | RAYYAN-EXCLUSION-REASONS: wrong population
806	Controlled trials of physical therapy.	N	RAYYAN-INCLUSION: {"Excluded"} | RAYYAN-EXCLUSION-REASONS: wrong population
807	[Methods of instrumental physiotherapy in the rehabilitative treatment of pareses caused by nerve compression of the extremities and spinal nerve root compression].	N	RAYYAN-INCLUSION: {"Excluded"} | RAYYAN-EXCLUSION-REASONS: wrong population
808	[Magnesium sulfate as adjuvant in beta-2-sympathicomimetic inhalation therapy of bronchial asthma].	N	RAYYAN-INCLUSION: {"Excluded"} | RAYYAN-EXCLUSION-REASONS: wrong population
809	[Scuba diving as a rehabilitation approach in paraplegia].	N	RAYYAN-INCLUSION: {"Excluded"} | RAYYAN-EXCLUSION-REASONS: wrong population
810	[The characteristics of the geroprotective action of magnetotherapy in elderly patients with combined cardiovascular pathology].	N	RAYYAN-INCLUSION: {"Excluded"} | RAYYAN-EXCLUSION-REASONS: wrong population
811	[Post-traumatic edema as a limiting factor in early functional treatment measures and its pharmacodynamic modification].	N	RAYYAN-INCLUSION: {"Excluded"} | RAYYAN-EXCLUSION-REASONS: wrong population
812	[Initial experiences with neuromodulation as treatment for incontinence and micturition disorders in The Netherlands].	N	RAYYAN-INCLUSION: {"Excluded"} | RAYYAN-EXCLUSION-REASONS: wrong intervention
813	[Oral magnetic particles as an MR contrast medium for the gastrointestinal tract].	N	RAYYAN-INCLUSION: {"Excluded"} | RAYYAN-EXCLUSION-REASONS: wrong population
814	[A randomized trial of arthroscopic surgery for osteoarthritis of the knee].	N	RAYYAN-INCLUSION: {"Excluded"} | RAYYAN-EXCLUSION-REASONS: wrong population
815	Making decisions based on group designs and meta-analysis.	N	RAYYAN-INCLUSION: {"Excluded"} | RAYYAN-EXCLUSION-REASONS: wrong population
816	[The clinical efficacy of halo-inhalational therapy in bronchial asthma patients].	N	RAYYAN-INCLUSION: {"Excluded"} | RAYYAN-EXCLUSION-REASONS: wrong population
817	[Non-compliance and lack of indications for depot treatment as reasons for exclusion from adequate prevention of recurrence].	N	RAYYAN-INCLUSION: {"Excluded"} | RAYYAN-EXCLUSION-REASONS: wrong population
818	[Migraine therapy with shortwave].	N	RAYYAN-INCLUSION: {"Excluded"} | RAYYAN-EXCLUSION-REASONS: wrong population
819	[MRT sequences as a database for a visual articulatory model].	N	RAYYAN-INCLUSION: {"Excluded"} | RAYYAN-EXCLUSION-REASONS: wrong population
820	[Changes of psychomotor performance readiness as a result of pharmacodynamic effects of different substances with potential sedative effect].	N	RAYYAN-INCLUSION: {"Excluded"} | RAYYAN-EXCLUSION-REASONS: wrong population
821	[Experience with clinical trial of physiotherapeutic equipment in the obstetrical and gynecological clinic].	N	RAYYAN-INCLUSION: {"Excluded"} | RAYYAN-EXCLUSION-REASONS: wrong population
822	[The "trouser test" as coordination test after total hip prostheses implantation].	N	RAYYAN-INCLUSION: {"Excluded"} | RAYYAN-EXCLUSION-REASONS: wrong population
823	[Evaluation of effectiveness of therapeutic paraffin-containing girdle "Physomed" in patients with urolithiasis].	N	RAYYAN-INCLUSION: {"Excluded"} | RAYYAN-EXCLUSION-REASONS: wrong population
824	[The surgical and physiotherapeutic treatment of paroxysmal positional vertigo].	N	RAYYAN-INCLUSION: {"Excluded"} | RAYYAN-EXCLUSION-REASONS: wrong population
825	[An analysis of the clinical effects of ion-parametric magnetotherapy].	N	RAYYAN-INCLUSION: {"Excluded"} | RAYYAN-EXCLUSION-REASONS: wrong population
826	[Vagitrim--a new, simple aid for effective training of pelvic floor muscles].	N	RAYYAN-INCLUSION: {"Excluded"} | RAYYAN-EXCLUSION-REASONS: wrong intervention
827	[Results of physical therapy in peripheral arterial occlusive diseases. I].	N	RAYYAN-INCLUSION: {"Excluded"} | RAYYAN-EXCLUSION-REASONS: wrong population
828	Simultaneous feedforward recruitment of the vasti in untrained postural tasks can be restored by physical therapy.	N	RAYYAN-INCLUSION: {"Excluded"} | RAYYAN-EXCLUSION-REASONS: wrong population
829	American Physical Therapy Association Clinical Practice Guideline Implementation for Neck and Low Back Pain in Outpatient Physical Therapy: A Nonrandomized, Cross-sectional Stepped-Wedge Pilot Study.	N	RAYYAN-INCLUSION: {"Excluded"} | RAYYAN-EXCLUSION-REASONS: wrong population
830	Effect of radial shock wave and ultrasound therapy combined with traditional physical therapy exercises on foot function and dorsiflexion range in plantar fasciitis: a prospective randomized clinical trial.	N	RAYYAN-INCLUSION: {"Excluded"} | RAYYAN-EXCLUSION-REASONS: wrong population
831	Randomized multicenter feasibility trial of myofascial physical therapy for the treatment of urological chronic pelvic pain syndromes.	N	RAYYAN-INCLUSION: {"Excluded"} | RAYYAN-EXCLUSION-REASONS: wrong population
832	Effect on the process of care of an active strategy to implement clinical guidelines on physiotherapy for low back pain: a cluster randomised controlled trial.	N	RAYYAN-INCLUSION: {"Excluded"} | RAYYAN-EXCLUSION-REASONS: wrong population
833	Cost effectiveness of group physical therapy compared to individualized therapy for ankylosing spondylitis. A randomized controlled trial.	N	RAYYAN-INCLUSION: {"Excluded"} | RAYYAN-EXCLUSION-REASONS: wrong population
834	A comparative evaluation of teaching methods in an introductory neuroscience course for physical therapy students.	N	RAYYAN-INCLUSION: {"Excluded"} | RAYYAN-EXCLUSION-REASONS: wrong population
835	Ability of early response to predict discharge outcomes with physical therapy for chronic low back pain.	N	RAYYAN-INCLUSION: {"Excluded"} | RAYYAN-EXCLUSION-REASONS: wrong population
836	Comparison of two different viscosupplements in knee osteoarthritis -- a pilot study.	N	RAYYAN-INCLUSION: {"Excluded"} | RAYYAN-EXCLUSION-REASONS: wrong population
837	Changes in balance in older adults based on use of physical therapy vs the Wii Fit gaming system: a preliminary study.	N	RAYYAN-INCLUSION: {"Excluded"} | RAYYAN-EXCLUSION-REASONS: wrong population
838	[Backache: early physical therapy has little effect].	N	RAYYAN-INCLUSION: {"Excluded"} | RAYYAN-EXCLUSION-REASONS: wrong population
839	[Physical prevention of thrombosis].	N	RAYYAN-INCLUSION: {"Excluded"} | RAYYAN-EXCLUSION-REASONS: wrong population
840	Use of Low Level of Continuous Heat as an Adjunct to Physical Therapy Improves Knee Pain Recovery and the Compliance for Home Exercise in Patients With Chronic Knee Pain: A Randomized Controlled Trial.	N	RAYYAN-INCLUSION: {"Excluded"} | RAYYAN-EXCLUSION-REASONS: wrong population
841	Effects of continuous passive motion following Austin bunionectomy. A prospective review.	N	RAYYAN-INCLUSION: {"Excluded"} | RAYYAN-EXCLUSION-REASONS: wrong population
842	Use of a spinal model to quantify the forces and motion that occur during therapists' tests of spinal motion.	N	RAYYAN-INCLUSION: {"Excluded"} | RAYYAN-EXCLUSION-REASONS: wrong population
843	Effect of Wii Fit™ exercise therapy on gait parameters in ankle sprain patients: A randomized controlled trial.	N	RAYYAN-INCLUSION: {"Excluded"} | RAYYAN-EXCLUSION-REASONS: wrong population
844	Short- and long-term effects of a six-week clinical Pilates program in addition to physical therapy on postmenopausal women with chronic low back pain: a randomized controlled trial.	N	RAYYAN-INCLUSION: {"Excluded"} | RAYYAN-EXCLUSION-REASONS: wrong population
845	Intensive intermittent physical therapy in infants with cerebral palsy: a randomized controlled pilot study.	N	RAYYAN-INCLUSION: {"Excluded"} | RAYYAN-EXCLUSION-REASONS: wrong population
846	The effectiveness and cost-evaluation of manual therapy and physical therapy in patients with sub-acute and chronic non specific neck pain. Rationale and design of a Randomized Controlled Trial (RCT).	N	RAYYAN-INCLUSION: {"Excluded"} | RAYYAN-EXCLUSION-REASONS: wrong population
847	Effectiveness of Nintendo Wii and Physical Therapy in Functionality, Balance, and Daily Activities in Chronic Stroke Patients.	N	RAYYAN-INCLUSION: {"Excluded"} | RAYYAN-EXCLUSION-REASONS: wrong population
848	Research Using Social Media to Recruit Research Participants Should Proceed With Caution. Comment on "Telemanagement of Home-Isolated COVID-19 Patients Using Oxygen Therapy With Noninvasive Positive Pressure Ventilation and Physical Therapy Techniques: Randomized Clinical Trial".	N	RAYYAN-INCLUSION: {"Excluded"} | RAYYAN-EXCLUSION-REASONS: wrong population
849	Lumbar disc disease: comparative analysis of physical therapy treatments.	N	RAYYAN-INCLUSION: {"Excluded"} | RAYYAN-EXCLUSION-REASONS: wrong population
850	BOTOX and physical therapy in the treatment of piriformis syndrome.	N	RAYYAN-INCLUSION: {"Excluded"} | RAYYAN-EXCLUSION-REASONS: wrong population
851	Obtaining reliable measurements of knee extensor torque produced during maximal voluntary contractions: an experimental investigation.	N	RAYYAN-INCLUSION: {"Excluded"} | RAYYAN-EXCLUSION-REASONS: wrong population
852	The effects of therapeutic taping on gross motor function in children with cerebral palsy.	N	RAYYAN-INCLUSION: {"Excluded"} | RAYYAN-EXCLUSION-REASONS: wrong population
853	[Operative treatment of rhizarthritis: comparison of ligament reconstruction according to Epping with trapezectomy and interposition of pyrocarbon spacers as replacement of the trapezium].	N	RAYYAN-INCLUSION: {"Excluded"} | RAYYAN-EXCLUSION-REASONS: wrong population
854	Effects of whole-body cryotherapy in the management of adhesive capsulitis of the shoulder.	N	RAYYAN-INCLUSION: {"Excluded"} | RAYYAN-EXCLUSION-REASONS: wrong population
855	Motions and functional performance after supervised physical therapy program versus home-based program after arthroscopic anterior shoulder stabilization: a randomized clinical trial.	N	RAYYAN-INCLUSION: {"Excluded"} | RAYYAN-EXCLUSION-REASONS: wrong population
856	Physical therapy alters recruitment of the vasti in patellofemoral pain syndrome.	N	RAYYAN-INCLUSION: {"Excluded"} | RAYYAN-EXCLUSION-REASONS: wrong population
857	Effects of physical therapy on patients with Kashin-Beck disease in Tibet.	N	RAYYAN-INCLUSION: {"Excluded"} | RAYYAN-EXCLUSION-REASONS: wrong population
858	[Chiropractic manipulation, physical therapy and standardized recommendations for low back pain].	N	RAYYAN-INCLUSION: {"Excluded"} | RAYYAN-EXCLUSION-REASONS: wrong population
859	[Physical therapy intervention during hospitalization in patients with acute exacerbation of chronic obstructive pulmonary disease and pneumonia: A randomized clinical trial].	N	RAYYAN-INCLUSION: {"Excluded"} | RAYYAN-EXCLUSION-REASONS: wrong population
860	Trigger point treatment with radial shock waves in musicians with nonspecific shoulder-neck pain: data from a special physio outpatient clinic for musicians.	N	RAYYAN-INCLUSION: {"Excluded"} | RAYYAN-EXCLUSION-REASONS: wrong population
861	Efficacy of supervised Tai Chi exercises versus conventional physical therapy exercises in fall prevention for frail older adults: a randomized controlled trial.	N	RAYYAN-INCLUSION: {"Excluded"} | RAYYAN-EXCLUSION-REASONS: wrong population
862	A randomized controlled clinical trial for low back pain treated by acupressure and physical therapy.	N	RAYYAN-INCLUSION: {"Excluded"} | RAYYAN-EXCLUSION-REASONS: wrong population
863	Effects of virtual reality exercises and routine physical therapy on pain intensity and functional disability in patients with chronic low back pain.	N	RAYYAN-INCLUSION: {"Excluded"} | RAYYAN-EXCLUSION-REASONS: wrong population
864	The Effect of Adding Dry Needling to Physical Therapy in the Treatment of Cervicogenic Headache: A Randomized Controlled Trial.	N	RAYYAN-INCLUSION: {"Excluded"} | RAYYAN-EXCLUSION-REASONS: wrong population
865	Effectiveness of Physical Therapy for Improving Constipation In Spastic Cerebral Palsy.	N	RAYYAN-INCLUSION: {"Excluded"} | RAYYAN-EXCLUSION-REASONS: wrong population
866	Effect of integrated Yoga and Physical therapy on audiovisual reaction time, anxiety and depression in patients with chronic multiple sclerosis: a pilot study.	N	RAYYAN-INCLUSION: {"Excluded"} | RAYYAN-EXCLUSION-REASONS: wrong population
867	Computerized back postural assessment in physiotherapy practice: Intra-rater and inter-rater reliability of the MIDAS system.	N	RAYYAN-INCLUSION: {"Excluded"} | RAYYAN-EXCLUSION-REASONS: wrong population
868	Evaluating two implementation strategies for whiplash guidelines in physiotherapy: a cluster randomised trial.	N	RAYYAN-INCLUSION: {"Excluded"} | RAYYAN-EXCLUSION-REASONS: wrong population
869	Effect of balneotherapy on pain and fatigue in elderly with knee osteoarthritis receiving physical therapy: a randomized trial.	N	RAYYAN-INCLUSION: {"Excluded"} | RAYYAN-EXCLUSION-REASONS: wrong population
870	Effectiveness of supervised physical therapy in the early period after arthroscopic partial meniscectomy.	N	RAYYAN-INCLUSION: {"Excluded"} | RAYYAN-EXCLUSION-REASONS: wrong population
871	The effectiveness and cost evaluation of pain exposure physical therapy and conventional therapy in patients with complex regional pain syndrome type 1. Rationale and design of a randomized controlled trial.	N	RAYYAN-INCLUSION: {"Excluded"} | RAYYAN-EXCLUSION-REASONS: wrong population
872	Music-based physical therapy in Parkinson's disease: An approach based on international Classification of Functioning, Disability and Health.	N	RAYYAN-INCLUSION: {"Excluded"} | RAYYAN-EXCLUSION-REASONS: wrong population
873	Effect of electromagnetic therapy versus low-level laser therapy on diabetic patients with trigeminal neuralgia: a randomized control trial.	N	RAYYAN-INCLUSION: {"Excluded"} | RAYYAN-EXCLUSION-REASONS: wrong population
874	How effective is physical therapy for gait muscle activity in hemiparetic patients who receive botulinum toxin injections?	N	RAYYAN-INCLUSION: {"Excluded"} | RAYYAN-EXCLUSION-REASONS: wrong population
875	Randomized multicenter feasibility trial of myofascial physical therapy for the treatment of urological chronic pelvic pain syndromes.	N	RAYYAN-INCLUSION: {"Excluded"} | RAYYAN-EXCLUSION-REASONS: wrong population
876	Manual therapy, physical therapy, or continued care by a general practitioner for patients with neck pain. A randomized, controlled trial.	N	RAYYAN-INCLUSION: {"Excluded"} | RAYYAN-EXCLUSION-REASONS: wrong population
877	Comparison of supervised exercise with and without manual physical therapy for patients with shoulder impingement syndrome.	N	RAYYAN-INCLUSION: {"Excluded"} | RAYYAN-EXCLUSION-REASONS: wrong population
878	Beyond the pain: A qualitative study exploring the physical therapy experience in patients with chronic low back pain.	N	RAYYAN-INCLUSION: {"Excluded"} | RAYYAN-EXCLUSION-REASONS: wrong population
879	Personalized Physical Therapy Versus Usual Care for Patients With Systemic Sclerosis: A Randomized Controlled Trial.	N	RAYYAN-INCLUSION: {"Excluded"} | RAYYAN-EXCLUSION-REASONS: wrong population
880	Effectiveness of physical therapy and epidural steroid injections in lumbar spinal stenosis.	N	RAYYAN-INCLUSION: {"Excluded"} | RAYYAN-EXCLUSION-REASONS: wrong intervention
881	Cost-effectiveness of a classification-based system for sub-acute and chronic low back pain.	N	RAYYAN-INCLUSION: {"Excluded"} | RAYYAN-EXCLUSION-REASONS: wrong population
882	Randomized controlled trial of an early discharge rehabilitation service: the Belfast Community Stroke Trial.	N	RAYYAN-INCLUSION: {"Excluded"} | RAYYAN-EXCLUSION-REASONS: wrong population
883	Autologous bone marrow-derived cell therapy combined with physical therapy induces functional improvement in chronic spinal cord injury patients.	N	RAYYAN-INCLUSION: {"Excluded"} | RAYYAN-EXCLUSION-REASONS: wrong population
884	Comparison of home versus physical therapy-supervised rehabilitation programs after anterior cruciate ligament reconstruction: a randomized clinical trial.	N	RAYYAN-INCLUSION: {"Excluded"} | RAYYAN-EXCLUSION-REASONS: wrong population
885	Pain Exposure Physical Therapy versus conventional treatment in complex regional pain syndrome type 1-a cost-effectiveness analysis alongside a randomized controlled trial.	N	RAYYAN-INCLUSION: {"Excluded"} | RAYYAN-EXCLUSION-REASONS: wrong population
886	Effects of different physical therapy programs on perceived health status in acute exacerbation of chronic obstructive pulmonary disease patients: a randomized clinical trial.	N	RAYYAN-INCLUSION: {"Excluded"} | RAYYAN-EXCLUSION-REASONS: wrong population
887	Predictors of response to physical therapy intervention for plantar heel pain.	N	RAYYAN-INCLUSION: {"Excluded"} | RAYYAN-EXCLUSION-REASONS: wrong population
888	Two- to 4-year follow-up to a comparison of home versus physical therapy-supervised rehabilitation programs after anterior cruciate ligament reconstruction.	N	RAYYAN-INCLUSION: {"Excluded"} | RAYYAN-EXCLUSION-REASONS: wrong population
889	Physical therapy no better than sham therapy for hip osteoarthritis.	N	RAYYAN-INCLUSION: {"Excluded"} | RAYYAN-EXCLUSION-REASONS: wrong population
890	[Treatment of chronic prostatitis by nonthermal physical therapy in patients with prostatic hyperplasia].	N	RAYYAN-INCLUSION: {"Excluded"} | RAYYAN-EXCLUSION-REASONS: wrong population
891	Hypoxaemia during chest physiotherapy in patients with cystic fibrosis.	N	RAYYAN-INCLUSION: {"Excluded"} | RAYYAN-EXCLUSION-REASONS: wrong population
892	Predictors for physical activity and its change after active physical therapy in people with spinal pain and insomnia: Secondary analysis of a randomized controlled trial.	N	RAYYAN-INCLUSION: {"Excluded"} | RAYYAN-EXCLUSION-REASONS: wrong population
893	In patients eligible for meniscal surgery who first receive physical therapy, multivariable prognostic models cannot predict who will eventually undergo surgery.	N	RAYYAN-INCLUSION: {"Excluded"} | RAYYAN-EXCLUSION-REASONS: wrong population
894	[Effects of different methods of physical therapy on the course of autonomic dysfunction syndrome].	N	RAYYAN-INCLUSION: {"Excluded"} | RAYYAN-EXCLUSION-REASONS: wrong population
895	Influence of incentive spirometry on pulmonary volumes after laparotomy.	N	RAYYAN-INCLUSION: {"Excluded"} | RAYYAN-EXCLUSION-REASONS: wrong population
896	[Use of the "Physomed" belt in the treatment of kidney stones].	N	RAYYAN-INCLUSION: {"Excluded"} | RAYYAN-EXCLUSION-REASONS: wrong population
897	[Rehabilitation of children with high sickness rate].	N	RAYYAN-INCLUSION: {"Excluded"} | RAYYAN-EXCLUSION-REASONS: wrong population
898	Physical therapy aimed at self-management versus usual care physical therapy after hip arthroscopy for femoroacetabular impingement: study protocol for a randomized controlled trial.	N	RAYYAN-INCLUSION: {"Excluded"} | RAYYAN-EXCLUSION-REASONS: wrong population
899	Supervised physical therapy versus unsupervised exercise for patients with lumbar spinal stenosis: 1-year follow-up of a randomized controlled trial.	N	RAYYAN-INCLUSION: {"Excluded"} | RAYYAN-EXCLUSION-REASONS: wrong population
900	Postural stability of elderly submmitted to multisensorial physical therapy intervention.	N	RAYYAN-INCLUSION: {"Excluded"} | RAYYAN-EXCLUSION-REASONS: wrong population
901	Comparing physical and behavior therapy for chronic low back pain on physical abilities, psychological distress, and patients' perceptions.	N	RAYYAN-INCLUSION: {"Excluded"} | RAYYAN-EXCLUSION-REASONS: wrong population
902	An assistive device for the treatment of positional plagiocephaly.	N	RAYYAN-INCLUSION: {"Excluded"} | RAYYAN-EXCLUSION-REASONS: wrong population
903	Vibration therapy for Parkinson's disease: Charcot's studies revisited.	N	RAYYAN-INCLUSION: {"Excluded"} | RAYYAN-EXCLUSION-REASONS: wrong population
904	[A controlled trial of training in knee arthritis].	N	RAYYAN-INCLUSION: {"Excluded"} | RAYYAN-EXCLUSION-REASONS: wrong population
905	Efficacy of continuous passive motion (CPM) devices with hand burns.	N	RAYYAN-INCLUSION: {"Excluded"} | RAYYAN-EXCLUSION-REASONS: wrong population
906	Supervised versus independent student laboratories.	N	RAYYAN-INCLUSION: {"Excluded"} | RAYYAN-EXCLUSION-REASONS: wrong population
907	Reproducibility of manual pressure force on provocation of the sacroiliac joint.	N	RAYYAN-INCLUSION: {"Excluded"} | RAYYAN-EXCLUSION-REASONS: wrong population
908	Stroke treatment: comparison of integrated behavioral-physical therapy vs traditional physical therapy programs.	N	RAYYAN-INCLUSION: {"Excluded"} | RAYYAN-EXCLUSION-REASONS: wrong population
909	Effect of early physical therapy interventions on post-operative ileus following abdominal hysterectomy.	N	RAYYAN-INCLUSION: {"Excluded"} | RAYYAN-EXCLUSION-REASONS: wrong population
910	The Stoplight Program: A Proactive Physical Therapy Intervention for Children With Acute Lymphoblastic Leukemia.	N	RAYYAN-INCLUSION: {"Excluded"} | RAYYAN-EXCLUSION-REASONS: wrong population
911	Effects of home training and additional physical therapy on recovery after acute unilateral vestibular loss--a randomized study.	N	RAYYAN-INCLUSION: {"Excluded"} | RAYYAN-EXCLUSION-REASONS: wrong population
912	The role of sensory cues in the rehabilitation of parkinsonian patients: a comparison of two physical therapy protocols.	N	RAYYAN-INCLUSION: {"Excluded"} | RAYYAN-EXCLUSION-REASONS: wrong population
913	The role of selective dorsal rhizotomy in cerebral palsy: critical evaluation of a prospective clinical series.	N	RAYYAN-INCLUSION: {"Excluded"} | RAYYAN-EXCLUSION-REASONS: wrong population
914	Joint angle measurement: a comparative study of the reliability of goniometry and wire tracing for the hand.	N	RAYYAN-INCLUSION: {"Excluded"} | RAYYAN-EXCLUSION-REASONS: wrong population
915	Effectiveness of physical therapy for patients with adhesive capsulitis: a randomized controlled trial.	N	RAYYAN-INCLUSION: {"Excluded"} | RAYYAN-EXCLUSION-REASONS: wrong population
916	Does improved spinal mobility correlate with functional changes in spondyloarthropathy after short term physical therapy?	N	RAYYAN-INCLUSION: {"Excluded"} | RAYYAN-EXCLUSION-REASONS: wrong population
917	Different effects of local cryogel and cold air physical therapy in wrist rheumatoid arthritis visualised by power Doppler ultrasound.	N	RAYYAN-INCLUSION: {"Excluded"} | RAYYAN-EXCLUSION-REASONS: wrong population
918	[Local hypothermia in combined treatment of acute inflammatory diseases of uterine appendages].	N	RAYYAN-INCLUSION: {"Excluded"} | RAYYAN-EXCLUSION-REASONS: wrong population
919	Comparing Digital to Conventional Physical Therapy for Chronic Shoulder Pain: Randomized Controlled Trial.	N	RAYYAN-INCLUSION: {"Excluded"} | RAYYAN-EXCLUSION-REASONS: wrong population
920	Effects of non-surgical decompression therapy in addition to routine physical therapy on pain, range of motion, endurance, functional disability and quality of life versus routine physical therapy alone in patients with lumbar radiculopathy; a randomized controlled trial.	N	RAYYAN-INCLUSION: {"Excluded"} | RAYYAN-EXCLUSION-REASONS: wrong population
921	Effects of a comprehensive physical therapy on moderate and severe obstructive sleep apnea- a preliminary randomized controlled trial.	N	RAYYAN-INCLUSION: {"Excluded"} | RAYYAN-EXCLUSION-REASONS: wrong population
922	A prehabilitation program for physically frail community-living older persons.	N	RAYYAN-INCLUSION: {"Excluded"} | RAYYAN-EXCLUSION-REASONS: wrong population
923	Feasibility and safety of early combined cognitive and physical therapy for critically ill medical and surgical patients: the Activity and Cognitive Therapy in ICU (ACT-ICU) trial.	N	RAYYAN-INCLUSION: {"Excluded"} | RAYYAN-EXCLUSION-REASONS: wrong population
924	The Benefit of Perineural Injection Treatment with Dextrose for Treatment of Chondromalacia Patella in Participants Receiving Home Physical Therapy: A Pilot Randomized Clinical Trial.	N	RAYYAN-INCLUSION: {"Excluded"} | RAYYAN-EXCLUSION-REASONS: wrong population
925	Effect of adding a supervised physical therapy exercise program to photobiomodulation therapy in the treatment of cervicogenic somatosensory tinnitus: A randomized controlled study.	N	RAYYAN-INCLUSION: {"Excluded"} | RAYYAN-EXCLUSION-REASONS: wrong population
926	A randomized trial of chiropractic and medical care for patients with low back pain: eighteen-month follow-up outcomes from the UCLA low back pain study.	N	RAYYAN-INCLUSION: {"Excluded"} | RAYYAN-EXCLUSION-REASONS: wrong population
927	Comparison of usual podiatric care and early physical therapy intervention for plantar heel pain: study protocol for a parallel-group randomized clinical trial.	N	RAYYAN-INCLUSION: {"Excluded"} | RAYYAN-EXCLUSION-REASONS: wrong population
928	[Effect of a 2-year ambulatory vascular sports program on walking distance in claudication patients--a controlled study].	N	RAYYAN-INCLUSION: {"Excluded"} | RAYYAN-EXCLUSION-REASONS: wrong population
929	Virtual reality-based therapy for the treatment of balance deficits in patients receiving inpatient rehabilitation for traumatic brain injury.	N	RAYYAN-INCLUSION: {"Excluded"} | RAYYAN-EXCLUSION-REASONS: wrong population
930	Manipulative therapy and clinical prediction criteria in treatment of acute nonspecific low back pain.	N	RAYYAN-INCLUSION: {"Excluded"} | RAYYAN-EXCLUSION-REASONS: wrong population
931	The meaning of pain: cancer patients' rating and recall of pain intensity and affect.	N	RAYYAN-INCLUSION: {"Excluded"} | RAYYAN-EXCLUSION-REASONS: wrong population
932	Single treatment approaches to benign paroxysmal positional vertigo.	N	RAYYAN-INCLUSION: {"Excluded"} | RAYYAN-EXCLUSION-REASONS: wrong population
933	Contribution of Dry Needling to Individualized Physical Therapy Treatment of Shoulder Pain: A Randomized Clinical Trial.	N	RAYYAN-INCLUSION: {"Excluded"} | RAYYAN-EXCLUSION-REASONS: wrong population
934	Differences between the family-centered "COPCA" program and traditional infant physical therapy based on neurodevelopmental treatment principles.	N	RAYYAN-INCLUSION: {"Excluded"} | RAYYAN-EXCLUSION-REASONS: wrong population
935	Pulmonary Function and Aerobic Capacity Responses to Equine Assisted Therapy in Adolescents with Idiopathic Scoliosis: A Randomized Controlled Trial.	N	RAYYAN-INCLUSION: {"Excluded"} | RAYYAN-EXCLUSION-REASONS: wrong population
936	Music provided through a portable media player (iPod) blunts pain during physical therapy.	N	RAYYAN-INCLUSION: {"Excluded"} | RAYYAN-EXCLUSION-REASONS: wrong population
937	Economic evaluation of spinal cord stimulation for chronic reflex sympathetic dystrophy.	N	RAYYAN-INCLUSION: {"Excluded"} | RAYYAN-EXCLUSION-REASONS: wrong population
938	Physical therapy is effective for patients with osteoarthritis of the knee: a randomized controlled clinical trial.	N	RAYYAN-INCLUSION: {"Excluded"} | RAYYAN-EXCLUSION-REASONS: wrong population
939	Hip Arthroscopy Versus Physical Therapy for the Treatment of Symptomatic Acetabular Labral Tears in Patients Older Than 40 Years: A Randomized Controlled Trial.	N	RAYYAN-INCLUSION: {"Excluded"} | RAYYAN-EXCLUSION-REASONS: wrong population
940	Physical Therapy Informed by Acceptance and Commitment Therapy (PACT) Versus Usual Care Physical Therapy for Adults With Chronic Low Back Pain: A Randomized Controlled Trial.	N	RAYYAN-INCLUSION: {"Excluded"} | RAYYAN-EXCLUSION-REASONS: wrong population
941	Effectiveness of conventional physical therapy and Pilates' method in functionality, respiratory muscle strength and ability to exercise in hospitalized chronic renal patients: A study protocol of a randomized controlled trial.	N	RAYYAN-INCLUSION: {"Excluded"} | RAYYAN-EXCLUSION-REASONS: wrong population
942	Acupuncture in subacute stroke: no benefits detected.	N	RAYYAN-INCLUSION: {"Excluded"} | RAYYAN-EXCLUSION-REASONS: wrong population
943	Evidence that amphetamine with physical therapy promotes recovery of motor function in stroke patients.	N	RAYYAN-INCLUSION: {"Excluded"} | RAYYAN-EXCLUSION-REASONS: wrong population
944	Effect of physical therapy on the flexibility of the infrapatellar fat pad: A single-blind randomised controlled trial.	N	RAYYAN-INCLUSION: {"Excluded"} | RAYYAN-EXCLUSION-REASONS: wrong population
945	Effects of a developmental physical therapy program on oxygen saturation and heart rate in preterm infants.	N	RAYYAN-INCLUSION: {"Excluded"} | RAYYAN-EXCLUSION-REASONS: wrong population
946	Use of visual feedback in retraining balance following acute stroke.	N	RAYYAN-INCLUSION: {"Excluded"} | RAYYAN-EXCLUSION-REASONS: wrong population
947	Alternative therapy for low back pain.	N	RAYYAN-INCLUSION: {"Excluded"} | RAYYAN-EXCLUSION-REASONS: wrong population
948	Physical therapy and anesthetic blockage for treating temporomandibular disorders: a clinical trial.	N	RAYYAN-INCLUSION: {"Excluded"} | RAYYAN-EXCLUSION-REASONS: wrong population
949	Covert bias in evaluation of physical therapist students' clinical performance.	N	RAYYAN-INCLUSION: {"Excluded"} | RAYYAN-EXCLUSION-REASONS: wrong population
950	Amphetamine paired with physical therapy accelerates motor recovery after stroke. Further evidence.	N	RAYYAN-INCLUSION: {"Excluded"} | RAYYAN-EXCLUSION-REASONS: wrong population
951	Designs for clinical research.	N	RAYYAN-INCLUSION: {"Excluded"} | RAYYAN-EXCLUSION-REASONS: wrong population
952	Effects of a Physical Therapy Protocol in Patients with Chronic Migraine and Temporomandibular Disorders: A Randomized, Single-Blinded, Clinical Trial.	N	RAYYAN-INCLUSION: {"Excluded"} | RAYYAN-EXCLUSION-REASONS: wrong population
953	DYNAMIC OF UPPER LIMB SENSORIMOTOR RECOVERY ASSESSED ON THE FUGL-MEYER SCALE IN POST-STROKE PATIENTS WITH NEGLECT SYNDROME RECEIVING COMBINED PHYSICAL THERAPY AND ERGOTHERAPY.	N	RAYYAN-INCLUSION: {"Excluded"} | RAYYAN-EXCLUSION-REASONS: wrong population
954	Effects of non-manipulative osteopathic management in addition to physical therapy and rehabilitation on clinical outcomes of ankylosing spondylitis patients: A preliminary randomized clinical trial.	N	RAYYAN-INCLUSION: {"Excluded"} | RAYYAN-EXCLUSION-REASONS: wrong population
955	European clinical experience with REPEL-CV.	N	RAYYAN-INCLUSION: {"Excluded"} | RAYYAN-EXCLUSION-REASONS: wrong population
956	A pilot study evaluating the effect of early physical therapy on pain and disabilities after breast cancer surgery: Prospective randomized control trail.	N	RAYYAN-INCLUSION: {"Excluded"} | RAYYAN-EXCLUSION-REASONS: wrong population
957	The effect of intense physical therapy for children with cerebral palsy.	N	RAYYAN-INCLUSION: {"Excluded"} | RAYYAN-EXCLUSION-REASONS: wrong population
958	The short-term effects of physical therapy in different intensities of urodynamic stress incontinence.	N	RAYYAN-INCLUSION: {"Excluded"} | RAYYAN-EXCLUSION-REASONS: wrong intervention
959	Patient compliance and satisfaction with mechanical devices for preventing deep venous thrombosis after joint replacement.	N	RAYYAN-INCLUSION: {"Excluded"} | RAYYAN-EXCLUSION-REASONS: wrong population
960	The effect of a home visit on parental compliance with a home program.	N	RAYYAN-INCLUSION: {"Excluded"} | RAYYAN-EXCLUSION-REASONS: wrong population
961	Physical therapy as a determinant of change in the cerebral palsied infant.	N	RAYYAN-INCLUSION: {"Excluded"} | RAYYAN-EXCLUSION-REASONS: wrong population
962	[Physical treatment methods in fractures and their sequelae after operations for buried metallo-osteosynthesis].	N	RAYYAN-INCLUSION: {"Excluded"} | RAYYAN-EXCLUSION-REASONS: wrong population
963	[Edema after vascular surgery interventions and its therapy].	N	RAYYAN-INCLUSION: {"Excluded"} | RAYYAN-EXCLUSION-REASONS: wrong population
964	Dual-wavelength high-power laser therapy and neuromuscular manual therapy in chronic neck pain: a randomized clinical trial.	N	RAYYAN-INCLUSION: {"Excluded"} | RAYYAN-EXCLUSION-REASONS: wrong population
965	EMG feedback and the restoration of motor control. A controlled group study of 12 hemiparetic patients.	N	RAYYAN-INCLUSION: {"Excluded"} | RAYYAN-EXCLUSION-REASONS: wrong population
966	[Physical therapy in the rehabilitation of bone fracture complications].	N	RAYYAN-INCLUSION: {"Excluded"} | RAYYAN-EXCLUSION-REASONS: wrong population
967	Physical Therapy versus Glucocorticoid Injection for Osteoarthritis of the Knee.	N	RAYYAN-INCLUSION: {"Excluded"} | RAYYAN-EXCLUSION-REASONS: wrong population
968	[Dynamic magnetotherapy use for pre- and postoperative parodontitis treatment with the help of device AMO-ATOC-E].	N	RAYYAN-INCLUSION: {"Excluded"} | RAYYAN-EXCLUSION-REASONS: wrong population
969	[Therapy of stasis symptoms following breast amputation and irradiation. Experiences with physical therapy and Venoruton].	N	RAYYAN-INCLUSION: {"Excluded"} | RAYYAN-EXCLUSION-REASONS: wrong population
970	One-year outcome of subacromial corticosteroid injection compared with manual physical therapy for the management of the unilateral shoulder impingement syndrome: a pragmatic randomized trial.	N	RAYYAN-INCLUSION: {"Excluded"} | RAYYAN-EXCLUSION-REASONS: wrong population
971	Prospective, Randomized Clinical Trial Comparing a Novel Motion-Assistive Device to Standard Physical Therapy for Initial Management of Knee Range of Motion after Primary Total Knee Arthroplasty.	N	RAYYAN-INCLUSION: {"Excluded"} | RAYYAN-EXCLUSION-REASONS: wrong population
972	No major difference in perceived quality of care in patients with hip or knee osteoarthritis assessed in a physical therapy-led triage compared with standard care: a randomized controlled trial.	N	RAYYAN-INCLUSION: {"Excluded"} | RAYYAN-EXCLUSION-REASONS: wrong population
973	[Not Available].	N	RAYYAN-INCLUSION: {"Excluded"} | RAYYAN-EXCLUSION-REASONS: wrong population
974	Isokinetic back training is more effective than core stabilization training on pain intensity and sports performances in football players with chronic low back pain: A randomized controlled trial.	N	RAYYAN-INCLUSION: {"Excluded"} | RAYYAN-EXCLUSION-REASONS: wrong population
975	A Novel Virtual Reality Training Strategy for Poststroke Patients: A Randomized Clinical Trial.	N	RAYYAN-INCLUSION: {"Excluded"} | RAYYAN-EXCLUSION-REASONS: wrong population
976	Effects of robot-assisted gait training in chronic stroke patients treated by botulinum toxin-a: A pivotal study.	N	RAYYAN-INCLUSION: {"Excluded"} | RAYYAN-EXCLUSION-REASONS: wrong population
977	Effect of conventional physical therapy and Pilates in functionality, respiratory muscle strength and ability to exercise in hospitalized chronic renal patients: a randomized controlled trial.	N	RAYYAN-INCLUSION: {"Excluded"} | RAYYAN-EXCLUSION-REASONS: wrong population
978	Patellar taping in the treatment of patellofemoral pain. A prospective randomized study.	N	RAYYAN-INCLUSION: {"Excluded"} | RAYYAN-EXCLUSION-REASONS: wrong population
979	Enhanced physical therapy improves recovery of arm function after stroke. A randomised controlled trial.	N	RAYYAN-INCLUSION: {"Excluded"} | RAYYAN-EXCLUSION-REASONS: wrong population
980	COMParative Early Treatment Effectiveness between physical therapy and usual care for low back pain (COMPETE): study protocol for a randomized controlled trial.	N	RAYYAN-INCLUSION: {"Excluded"} | RAYYAN-EXCLUSION-REASONS: wrong population
981	An Exploratory Randomized Trial of Physical Therapy for the Treatment of Chemotherapy-Induced Peripheral Neuropathy.	N	RAYYAN-INCLUSION: {"Excluded"} | RAYYAN-EXCLUSION-REASONS: wrong population
982	Formal Physical Therapy After Total Hip Arthroplasty Is Not Required: A Randomized Controlled Trial.	N	RAYYAN-INCLUSION: {"Excluded"} | RAYYAN-EXCLUSION-REASONS: wrong population
983	Physiotherapy Based on a Biobehavioral Approach with or Without Orthopedic Manual Physical Therapy in the Treatment of Nonspecific Chronic Low Back Pain: A Randomized Controlled Trial.	N	RAYYAN-INCLUSION: {"Excluded"} | RAYYAN-EXCLUSION-REASONS: wrong population
984	Does multi-modal cervical physical therapy improve tinnitus in patients with cervicogenic somatic tinnitus?	N	RAYYAN-INCLUSION: {"Excluded"} | RAYYAN-EXCLUSION-REASONS: wrong population
985	[The effect of a simulated speleologic aerosol from a karst cave on patients with chronic bronchitis].	N	RAYYAN-INCLUSION: {"Excluded"} | RAYYAN-EXCLUSION-REASONS: wrong population
986	Repetitive practice of a single joint movement for enhancing elbow function in hemiparetic patients.	N	RAYYAN-INCLUSION: {"Excluded"} | RAYYAN-EXCLUSION-REASONS: wrong population
987	Dry Needling Combined With Guideline-Based Physical Therapy Provides No Added Benefit in the Management of Chronic Neck Pain: A Randomized Controlled Trial.	N	RAYYAN-INCLUSION: {"Excluded"} | RAYYAN-EXCLUSION-REASONS: wrong population
988	Robot-aided neurorehabilitation.	N	RAYYAN-INCLUSION: {"Excluded"} | RAYYAN-EXCLUSION-REASONS: wrong population
989	Midazolam attenuates the metabolic and cardiopulmonary responses to an acute increase in oxygen demand.	N	RAYYAN-INCLUSION: {"Excluded"} | RAYYAN-EXCLUSION-REASONS: wrong population
990	The effectiveness of EMG biofeedback in the treatment of arm function after stroke.	N	RAYYAN-INCLUSION: {"Excluded"} | RAYYAN-EXCLUSION-REASONS: wrong population
991	The impact of a yoga-based physical therapy group for individuals with traumatic brain injury: results from a pilot study.	N	RAYYAN-INCLUSION: {"Excluded"} | RAYYAN-EXCLUSION-REASONS: wrong population
992	Does balneotherapy provide additive effects to physical therapy in patients with subacute supraspinatus tendinopathy? A randomized, controlled, single-blind study.	N	RAYYAN-INCLUSION: {"Excluded"} | RAYYAN-EXCLUSION-REASONS: wrong population
993	[Acupuncture with twirling reducing method for tinnitus of excessive liver-fire type:a clinical observation].	N	RAYYAN-INCLUSION: {"Excluded"} | RAYYAN-EXCLUSION-REASONS: wrong population
994	A study on the clinical effects of physical therapy and acupuncture to treat spontaneous frozen shoulder.	N	RAYYAN-INCLUSION: {"Excluded"} | RAYYAN-EXCLUSION-REASONS: wrong population
995	The additional value of a home physical therapy regimen versus patient education only for the treatment of myofascial pain of the jaw muscles: short-term results of a randomized clinical trial.	N	RAYYAN-INCLUSION: {"Excluded"} | RAYYAN-EXCLUSION-REASONS: wrong population
996	A randomised controlled trial. Shifting boundaries of doctors and physiotherapists in orthopaedic outpatient departments.	N	RAYYAN-INCLUSION: {"Excluded"} | RAYYAN-EXCLUSION-REASONS: wrong population
997	The effect of home-based program and outpatient physical therapy in patients with head and neck cancer: A randomized, controlled trial.	N	RAYYAN-INCLUSION: {"Excluded"} | RAYYAN-EXCLUSION-REASONS: wrong outcome,wrong population
998	Pulmonary function and physical performance outcomes with preoperative physical therapy in upper abdominal surgery: a randomized controlled trial.	N	RAYYAN-INCLUSION: {"Excluded"} | RAYYAN-EXCLUSION-REASONS: wrong population
999	Prevention of adhesive capsulitis following pacemaker implantation: A randomized controlled study.	N	RAYYAN-INCLUSION: {"Excluded"} | RAYYAN-EXCLUSION-REASONS: wrong population
1000	Surgery combined with muscle therapy for dyspareunia from vulvar vestibulitis: an observational study.	N	RAYYAN-INCLUSION: {"Excluded"} | RAYYAN-EXCLUSION-REASONS: wrong study design
1001	Intrarater reliability of a new method and instrumentation for measuring passive supination and pronation: a preliminary study.	N	RAYYAN-INCLUSION: {"Excluded"} | RAYYAN-EXCLUSION-REASONS: wrong population
1002	Changes in gait at 1 year post-selective dorsal rhizotomy: results of a prospective randomized study.	N	RAYYAN-INCLUSION: {"Excluded"} | RAYYAN-EXCLUSION-REASONS: wrong population
1003	[Experiences with the application of physiotherapy in peripheral arterial circulatory disorders of the lower extremities (stage I and IIa) under ambulatory conditions].	N	RAYYAN-INCLUSION: {"Excluded"} | RAYYAN-EXCLUSION-REASONS: wrong population
1004	START-Play Physical Therapy Intervention Indirectly Impacts Cognition Through Changes in Early Motor-Based Problem-Solving Skills.	N	RAYYAN-INCLUSION: {"Excluded"} | RAYYAN-EXCLUSION-REASONS: wrong population
1005	Test-retest reliability of the MicroFET 4 hand-grip dynamometer.	N	RAYYAN-INCLUSION: {"Excluded"} | RAYYAN-EXCLUSION-REASONS: wrong population
1006	Variables Describing Individuals With Improved Pain and Function With a Primary Complaint of Low Back Pain: A Secondary Analysis.	N	RAYYAN-INCLUSION: {"Excluded"} | RAYYAN-EXCLUSION-REASONS: wrong population
1007	[Impact of attack frequency and therapy strategies on outcome of patients with vasovagal syncope].	N	RAYYAN-INCLUSION: {"Excluded"} | RAYYAN-EXCLUSION-REASONS: wrong population
1008	Physical therapy improves knee flexion during stair ambulation in patellofemoral pain.	N	RAYYAN-INCLUSION: {"Excluded"} | RAYYAN-EXCLUSION-REASONS: wrong population
1009	Performance following ability-focused physical therapy intervention in individuals with severely limited physical and cognitive abilities.	N	RAYYAN-INCLUSION: {"Excluded"} | RAYYAN-EXCLUSION-REASONS: wrong population
1010	Effects of a core stability exercise program on balance and coordination in children with cerebellar ataxic cerebral palsy.	N	RAYYAN-INCLUSION: {"Excluded"} | RAYYAN-EXCLUSION-REASONS: wrong population
1011	Randomised controlled trial for evaluation of an ultrasound-guided palpation intervention for palpation skill training.	N	RAYYAN-INCLUSION: {"Excluded"} | RAYYAN-EXCLUSION-REASONS: wrong population
1012	The DARS (Dopamine Augmented Rehabilitation in Stroke) trial: protocol for a randomised controlled trial of Co-careldopa treatment in addition to routine NHS occupational and physical therapy after stroke.	N	RAYYAN-INCLUSION: {"Excluded"} | RAYYAN-EXCLUSION-REASONS: wrong population
1013	Short-term efficacy of physical therapy compared to splint therapy in treatment of arthrogenous TMD.	N	RAYYAN-INCLUSION: {"Excluded"} | RAYYAN-EXCLUSION-REASONS: wrong population
1014	Predictors of poor outcome in patients with neck pain treated by physical therapy.	N	RAYYAN-INCLUSION: {"Excluded"} | RAYYAN-EXCLUSION-REASONS: wrong population
1015	Modulating effects of propofol on metabolic and cardiopulmonary responses to stressful intensive care unit procedures.	N	RAYYAN-INCLUSION: {"Excluded"} | RAYYAN-EXCLUSION-REASONS: wrong population
1016	A randomized-control study of active and passive treatments for chronic low back pain following L5 laminectomy.	N	RAYYAN-INCLUSION: {"Excluded"} | RAYYAN-EXCLUSION-REASONS: wrong population
1017	Effects of additional inspiratory muscle training on mobility capacity and respiratory strength for school-children and adolescents with cerebral palsy: a randomized controlled trial.	N	RAYYAN-INCLUSION: {"Excluded"} | RAYYAN-EXCLUSION-REASONS: wrong population
1018	Effects of auditovisual feedback on eye-hand coordination in children with cerebral palsy.	N	RAYYAN-INCLUSION: {"Excluded"} | RAYYAN-EXCLUSION-REASONS: wrong population
1019	Wii Fit™ exercise therapy for the rehabilitation of ankle sprains: Its effect compared with physical therapy or no functional exercises at all.	N	RAYYAN-INCLUSION: {"Excluded"} | RAYYAN-EXCLUSION-REASONS: wrong population
1020	[Progress assessment of rehabilitation in patients after hip replacement. Preliminary report].	N	RAYYAN-INCLUSION: {"Excluded"} | RAYYAN-EXCLUSION-REASONS: wrong population
1021	Physical therapy, corticosteroid injection, and extracorporeal shock wave treatment in lateral epicondylitis. Clinical and ultrasonographical comparison.	N	RAYYAN-INCLUSION: {"Excluded"} | RAYYAN-EXCLUSION-REASONS: wrong population
1022	Chest physical therapy for children hospitalised with acute pneumonia: a randomised controlled trial.	N	RAYYAN-INCLUSION: {"Excluded"} | RAYYAN-EXCLUSION-REASONS: wrong population
1023	[A comparative study of fibromyalgia treatment: ultrasonography and physiotherapy versus sertraline treatment].	N	RAYYAN-INCLUSION: {"Excluded"} | RAYYAN-EXCLUSION-REASONS: wrong population
1024	The efficacy of treadmill training with and without projected visual context for improving walking ability and reducing fall incidence and fear of falling in older adults with fall-related hip fracture: a randomized controlled trial.	N	RAYYAN-INCLUSION: {"Excluded"} | RAYYAN-EXCLUSION-REASONS: wrong population
1025	Rehabilitation of the mastectomy patient: a randomized, blind, prospective study.	N	RAYYAN-INCLUSION: {"Excluded"} | RAYYAN-EXCLUSION-REASONS: wrong population
1026	Physical therapy care for low back pain. Monitored program of first-contact nonphysician care.	N	RAYYAN-INCLUSION: {"Excluded"} | RAYYAN-EXCLUSION-REASONS: wrong population
1027	Regional vs global physical therapy interventions to treat chronic pain in survivors of trauma: a randomized controlled trial.	N	RAYYAN-INCLUSION: {"Excluded"} | RAYYAN-EXCLUSION-REASONS: wrong population
1028	Surgery versus physical therapy for a meniscal tear and osteoarthritis.	N	RAYYAN-INCLUSION: {"Excluded"} | RAYYAN-EXCLUSION-REASONS: wrong population
1029	[Efficacy and safety of 0.1 mg of intrathecal morphine in arthroscopic knee joint surgery].	N	RAYYAN-INCLUSION: {"Excluded"} | RAYYAN-EXCLUSION-REASONS: wrong population
1030	Controlled trial of hypnotherapy in the treatment of refractory fibromyalgia.	N	RAYYAN-INCLUSION: {"Excluded"} | RAYYAN-EXCLUSION-REASONS: wrong population
1031	Medical and physical therapy of temporomandibular joint disk displacement without reduction.	N	RAYYAN-INCLUSION: {"Excluded"} | RAYYAN-EXCLUSION-REASONS: wrong population
1032	Discrepancies between patients' assessments of outcome: qualitative study nested within a randomised controlled trial.	N	RAYYAN-INCLUSION: {"Excluded"} | RAYYAN-EXCLUSION-REASONS: wrong population
1033	A Prospective Single-Arm Study Evaluating the Effects of a Multimodal Physical Therapy Intervention on Psychosexual Outcomes in Women With Dyspareunia After Gynecologic Cancer.	N	RAYYAN-INCLUSION: {"Excluded"} | RAYYAN-EXCLUSION-REASONS: wrong population
1034	The effect of conductive education, intensive therapy, and special education services on motor skills in children with cerebral palsy.	N	RAYYAN-INCLUSION: {"Excluded"} | RAYYAN-EXCLUSION-REASONS: wrong population
1035	Continuous passive motion and physical therapy (CPM) versus physical therapy (PT) versus delayed physical therapy (DPT) after surgical release for elbow contractures; a study protocol for a prospective randomized controlled trial.	N	RAYYAN-INCLUSION: {"Excluded"} | RAYYAN-EXCLUSION-REASONS: wrong population
1036	[The use of air-plasmatic flows in the complex treatment of lower extremity trophic ulcers].	N	RAYYAN-INCLUSION: {"Excluded"} | RAYYAN-EXCLUSION-REASONS: wrong population
1037	A critical evaluation of the methodology of a low-back pain clinical trial.	N	RAYYAN-INCLUSION: {"Excluded"} | RAYYAN-EXCLUSION-REASONS: wrong population
1038	[An innovative concept for primary functional treatment of Achilles tendon rupture].	N	RAYYAN-INCLUSION: {"Excluded"} | RAYYAN-EXCLUSION-REASONS: wrong population
1039	The necessity of chest physical therapy for thoracoscopic oesophagectomy.	N	RAYYAN-INCLUSION: {"Excluded"} | RAYYAN-EXCLUSION-REASONS: wrong population
1040	Utility of immediate postlobectomy fiberoptic bronchoscopy in preventing atelectasis.	N	RAYYAN-INCLUSION: {"Excluded"} | RAYYAN-EXCLUSION-REASONS: wrong population
1041	Ultrasound-guided pulsed radiofrequency stimulation of the suprascapular nerve for adhesive capsulitis: a prospective, randomized, controlled trial.	N	RAYYAN-INCLUSION: {"Excluded"} | RAYYAN-EXCLUSION-REASONS: wrong population
1042	Economic evaluation of four treatments for low-back pain: results from a randomized controlled trial.	N	RAYYAN-INCLUSION: {"Excluded"} | RAYYAN-EXCLUSION-REASONS: wrong population
1043	A randomized trial of physical rehabilitation for very frail nursing home residents.	N	RAYYAN-INCLUSION: {"Excluded"} | RAYYAN-EXCLUSION-REASONS: wrong population
1044	Gentle thawing of the frozen shoulder: a prospective study of supervised neglect versus intensive physical therapy in seventy-seven patients with frozen shoulder syndrome followed up for two years.	N	RAYYAN-INCLUSION: {"Excluded"} | RAYYAN-EXCLUSION-REASONS: wrong population
1045	Effects of physical therapy on cytokines and two color analysis-lymphocyte subsets in patients with cerebrovascular diseases.	N	RAYYAN-INCLUSION: {"Excluded"} | RAYYAN-EXCLUSION-REASONS: wrong population
1046	Comparison of trunk strength measurements between two different isokinetic devices used at clinical settings.	N	RAYYAN-INCLUSION: {"Excluded"} | RAYYAN-EXCLUSION-REASONS: wrong population
1047	Effects of Different Montages of Transcranial Direct Current Stimulation on Haemodynamic Responses and Motor Performance in Acute Stroke: A Randomized Controlled Trial.	N	RAYYAN-INCLUSION: {"Excluded"} | RAYYAN-EXCLUSION-REASONS: wrong population
1048	Effectiveness of two forms of feedback on training of a joint mobilization skill by using a joint translation simulator.	N	RAYYAN-INCLUSION: {"Excluded"} | RAYYAN-EXCLUSION-REASONS: wrong population
1049	Efficacy of high-intensity laser therapy on arthropathy of the hands in patients with systemic lupus erythematosus: a double-blinded, randomized controlled trial.	N	RAYYAN-INCLUSION: {"Excluded"} | RAYYAN-EXCLUSION-REASONS: wrong population
1050	[Clinical randomized controlled trial on ultrashort wave and magnetic therapy for the treatment of early stage distal radius fractures].	N	RAYYAN-INCLUSION: {"Excluded"} | RAYYAN-EXCLUSION-REASONS: wrong population
1051	[New aspects of efficacy of using apparatus-programming complex "andro-gin" in the treatment of chronic prostatitis].	N	RAYYAN-INCLUSION: {"Excluded"} | RAYYAN-EXCLUSION-REASONS: wrong population
1052	[Physiotherapy in chronic obstructive pulmonary disease: oscillatory breathing with flutter VRP1].	N	RAYYAN-INCLUSION: {"Excluded"} | RAYYAN-EXCLUSION-REASONS: wrong population
1053	The A-V Impulse System reduces deep-vein thrombosis and swelling after hemiarthroplasty for hip fracture.	N	RAYYAN-INCLUSION: {"Excluded"} | RAYYAN-EXCLUSION-REASONS: wrong population
1054	Evaluation of positive expiratory pressure as an adjunct to chest physiotherapy in the treatment of cystic fibrosis.	N	RAYYAN-INCLUSION: {"Excluded"} | RAYYAN-EXCLUSION-REASONS: wrong population
1055	Myofascial techniques have no additional beneficial effects to a standard physical therapy programme for upper limb pain after breast cancer surgery: a randomized controlled trial.	N	RAYYAN-INCLUSION: {"Excluded"} | RAYYAN-EXCLUSION-REASONS: wrong population
1056	Pediatric physical therapy in infancy: from nightmare to dream? A two-arm randomized trial.	N	RAYYAN-INCLUSION: {"Excluded"} | RAYYAN-EXCLUSION-REASONS: wrong population
1057	Effects of Adding Motor Imagery to Early Physical Therapy in Patients with Knee Osteoarthritis who Had Received Total Knee Arthroplasty: A Randomized Clinical Trial.	N	RAYYAN-INCLUSION: {"Excluded"} | RAYYAN-EXCLUSION-REASONS: wrong population
1058	Effects of a physical therapy program combined with manual lymphatic drainage on shoulder function, quality of life, lymphedema incidence, and pain in breast cancer patients with axillary web syndrome following axillary dissection.	N	RAYYAN-INCLUSION: {"Excluded"} | RAYYAN-EXCLUSION-REASONS: wrong population
1059	Evaluation of the efficacy of physical therapy on cognitive decline at 6-month follow-up in Parkinson disease patients with mild cognitive impairment: a randomized controlled trial.	N	RAYYAN-INCLUSION: {"Excluded"} | RAYYAN-EXCLUSION-REASONS: wrong population
1060	Exercise, manual therapy, and education with or without high-intensity deep-water running for nonspecific chronic low back pain: a pragmatic randomized controlled trial.	N	RAYYAN-INCLUSION: {"Excluded"} | RAYYAN-EXCLUSION-REASONS: wrong population
1061	Comparison of high frequency chest compression and conventional chest physiotherapy in hospitalized patients with cystic fibrosis.	N	RAYYAN-INCLUSION: {"Excluded"} | RAYYAN-EXCLUSION-REASONS: wrong population
1062	Independent home versus supervised rehabilitation following arthroscopic knee surgery--a prospective randomized trial.	N	RAYYAN-INCLUSION: {"Excluded"} | RAYYAN-EXCLUSION-REASONS: wrong population
1063	Effect of oral sensorimotor stimulation on oropharyngeal dysphagia in children with spastic cerebral palsy: a randomized controlled trial.	N	RAYYAN-INCLUSION: {"Excluded"} | RAYYAN-EXCLUSION-REASONS: wrong population
1064	Early physiotherapy intervention in an Accident and Emergency Department reduces pain and improves satisfaction for patients with acute low back pain: a randomised trial.	N	RAYYAN-INCLUSION: {"Excluded"} | RAYYAN-EXCLUSION-REASONS: wrong population
1065	Sitting Together And Reaching To Play (START-Play): Protocol for a Multisite Randomized Controlled Efficacy Trial on Intervention for Infants With Neuromotor Disorders.	N	RAYYAN-INCLUSION: {"Excluded"} | RAYYAN-EXCLUSION-REASONS: wrong population
1066	Multimodal physical therapy versus topical lidocaine for provoked vestibulodynia: a multicenter, randomized trial.	N	RAYYAN-INCLUSION: {"Excluded"} | RAYYAN-EXCLUSION-REASONS: wrong population
1067	The effect of giving verbal feedback during neck stabilisation exercise as an addition to physical therapy in patients with chronic neck pain: A randomised controlled trial.	N	RAYYAN-INCLUSION: {"Excluded"} | RAYYAN-EXCLUSION-REASONS: wrong population
1068	Effect of backward walking training on postural balance in children with hemiparetic cerebral palsy: a randomized controlled study.	N	RAYYAN-INCLUSION: {"Excluded"} | RAYYAN-EXCLUSION-REASONS: wrong population
1069	TTM-based counselling in physiotherapy does not contribute to an increase of adherence to activity recommendations in older adults with chronic low back pain--a randomised controlled trial.	N	RAYYAN-INCLUSION: {"Excluded"} | RAYYAN-EXCLUSION-REASONS: wrong population
1070	Effect of Multicomponent Home-Based Training on Gait and Muscle Strength in Older Adults After Hip Fracture Surgery: A Single Site Randomized Trial.	N	RAYYAN-INCLUSION: {"Excluded"} | RAYYAN-EXCLUSION-REASONS: wrong population
1071	Pelvic floor physical therapy in patients with chronic anal fissure: a randomized controlled trial.	N	RAYYAN-INCLUSION: {"Excluded"} | RAYYAN-EXCLUSION-REASONS: wrong population
1072	The beneficial effect of motorised ankle dorsiflexion on the healing of diabetic foot ulcers.	N	RAYYAN-INCLUSION: {"Excluded"} | RAYYAN-EXCLUSION-REASONS: wrong population
1073	Dry needling in addition to standard physical therapy treatment for sub-acromial pain syndrome: a randomized controlled trial protocol.	N	RAYYAN-INCLUSION: {"Excluded"} | RAYYAN-EXCLUSION-REASONS: wrong population
1074	Evaluation of the effectiveness of robotic gait training and gait-focused physical therapy programs for children and youth with cerebral palsy: a mixed methods RCT.	N	RAYYAN-INCLUSION: {"Excluded"} | RAYYAN-EXCLUSION-REASONS: wrong population
1075	A behavioral medicine intervention for older women living alone with chronic pain - a feasibility study.	N	RAYYAN-INCLUSION: {"Excluded"} | RAYYAN-EXCLUSION-REASONS: wrong population
1076	Efficacy of gait trainer as an adjunct to traditional physical therapy on walking performance in hemiparetic cerebral palsied children: a randomized controlled trial.	N	RAYYAN-INCLUSION: {"Excluded"} | RAYYAN-EXCLUSION-REASONS: wrong population
1077	Efficacy of combined physical and occupational therapy in patients with conservatively treated distal radius fracture: randomized controlled trial.	N	RAYYAN-INCLUSION: {"Excluded"} | RAYYAN-EXCLUSION-REASONS: wrong population
1078	Treatment of lymphedema by complex physical therapy, with and without oral and topical benzopyrones: what should therapists and patients expect.	N	RAYYAN-INCLUSION: {"Excluded"} | RAYYAN-EXCLUSION-REASONS: wrong population
1079	Face mask physiotherapy in cystic fibrosis.	N	RAYYAN-INCLUSION: {"Excluded"} | RAYYAN-EXCLUSION-REASONS: wrong population
1080	Pelvic floor physical therapy in the treatment of chronic anal fissure (PAF trial): quality of life outcome.	N	RAYYAN-INCLUSION: {"Excluded"} | RAYYAN-EXCLUSION-REASONS: wrong population
1081	Effect of pediatric physical therapy on deformational plagiocephaly in children with positional preference: a randomized controlled trial.	N	RAYYAN-INCLUSION: {"Excluded"} | RAYYAN-EXCLUSION-REASONS: wrong population
1082	[Physical therapy with VRP1 in chronic obstructive respiratory tract diseases--results of a multicenter comparative study].	N	RAYYAN-INCLUSION: {"Excluded"} | RAYYAN-EXCLUSION-REASONS: wrong population
1083	Effect of Core Stability Exercises and Treadmill Training on Balance in Children with Down Syndrome: Randomized Controlled Trial.	N	RAYYAN-INCLUSION: {"Excluded"} | RAYYAN-EXCLUSION-REASONS: wrong intervention
1084	Virtual Reality Rehabilitation Versus Conventional Physical Therapy for Improving Balance and Gait in Parkinson's Disease Patients: A Randomized Controlled Trial.	N	RAYYAN-INCLUSION: {"Excluded"} | RAYYAN-EXCLUSION-REASONS: wrong population
1085	Comparison of three treatment options for painful temporomandibular joint clicking.	N	RAYYAN-INCLUSION: {"Excluded"} | RAYYAN-EXCLUSION-REASONS: wrong population
1086	The predictive value of the extensor grip test for the effectiveness of bracing for tennis elbow.	N	RAYYAN-INCLUSION: {"Excluded"} | RAYYAN-EXCLUSION-REASONS: wrong population
1087	Level of distress in a recurrent low back pain population referred for physical therapy.	N	RAYYAN-INCLUSION: {"Excluded"} | RAYYAN-EXCLUSION-REASONS: wrong population
1088	Reliability of dynamic muscle performance in the hemiparetic upper limb.	N	RAYYAN-INCLUSION: {"Excluded"} | RAYYAN-EXCLUSION-REASONS: wrong population
1089	The effect on expiratory flow rate of maintaining bag compression during manual hyperinflation.	N	RAYYAN-INCLUSION: {"Excluded"} | RAYYAN-EXCLUSION-REASONS: wrong population
1090	A randomised comparison of a foot pump and low-molecular-weight heparin in the prevention of deep-vein thrombosis after total knee replacement.	N	RAYYAN-INCLUSION: {"Excluded"} | RAYYAN-EXCLUSION-REASONS: wrong population
1091	Indenter head area and testing frequency effects on posteroanterior lumbar stiffness and subjects' rated comfort.	N	RAYYAN-INCLUSION: {"Excluded"} | RAYYAN-EXCLUSION-REASONS: wrong population
1092	Multidisciplinary intensive treatment for chronic low back pain: a randomized, prospective study.	N	RAYYAN-INCLUSION: {"Excluded"} | RAYYAN-EXCLUSION-REASONS: wrong population
1093	The effect of rhythmic auditory stimulation (RAS) on physical therapy outcomes for patients in gait training following stroke: a feasibility study.	N	RAYYAN-INCLUSION: {"Excluded"} | RAYYAN-EXCLUSION-REASONS: wrong population
1094	The effects of neurodevelopmental treatment versus practice on the reaching of children with spastic cerebral palsy.	N	RAYYAN-INCLUSION: {"Excluded"} | RAYYAN-EXCLUSION-REASONS: wrong population
1095	Autonomic functions, tinnitus annoyance and loudness, and quality of life: Randomized-controlled responses to bee-humming (vibrational) respiratory training in tinnitus elderly.	N	RAYYAN-INCLUSION: {"Excluded"} | RAYYAN-EXCLUSION-REASONS: wrong population
1096	Feasibility of early physical therapy for dizziness after a sports-related concussion: A randomized clinical trial.	N	RAYYAN-INCLUSION: {"Excluded"} | RAYYAN-EXCLUSION-REASONS: wrong population
1097	Mobile telephone short message service reminders can reduce nonattendance in physical therapy outpatient clinics: a randomized controlled trial.	N	RAYYAN-INCLUSION: {"Excluded"} | RAYYAN-EXCLUSION-REASONS: wrong population
1098	Treatment of low back pain by acupressure and physical therapy: randomised controlled trial.	N	RAYYAN-INCLUSION: {"Excluded"} | RAYYAN-EXCLUSION-REASONS: wrong population
1099	[Physical therapy in the complex treatment of thyroiditis].	N	RAYYAN-INCLUSION: {"Excluded"} | RAYYAN-EXCLUSION-REASONS: wrong population
1100	Nonpharmacological treatment for migraine: incremental utility of physical therapy with relaxation and thermal biofeedback.	N	RAYYAN-INCLUSION: {"Excluded"} | RAYYAN-EXCLUSION-REASONS: wrong population
1101	EMG feedback treatment of upper limb in hemiplegic stroke patients: a pilot study.	N	RAYYAN-INCLUSION: {"Excluded"} | RAYYAN-EXCLUSION-REASONS: wrong population
1102	The effects of physical therapy on exaggerated muscle tonicity, balance and quality of life on hemiparetic patients due to stroke.	N	RAYYAN-INCLUSION: {"Excluded"} | RAYYAN-EXCLUSION-REASONS: wrong population
1103	Electrophysiological responses to Kabat motor control re-education on Bell's Palsy: A randomized controlled study.	N	RAYYAN-INCLUSION: {"Excluded"} | RAYYAN-EXCLUSION-REASONS: wrong population
1104	A comparison of two manual physical therapy approaches and electrotherapy modalities for patients with knee osteoarthritis: A randomized three arm clinical trial.	N	RAYYAN-INCLUSION: {"Excluded"} | RAYYAN-EXCLUSION-REASONS: wrong population
1105	Concurrent validity of inclinometer measures of scapular and clavicular positions in arm elevation.	N	RAYYAN-INCLUSION: {"Excluded"} | RAYYAN-EXCLUSION-REASONS: wrong population
1106	Can physical therapy centred on cognitive and behavioural principles improve pain self-efficacy in symptomatic lumbar isthmic spondylolisthesis? A case series.	N	RAYYAN-INCLUSION: {"Excluded"} | RAYYAN-EXCLUSION-REASONS: wrong population
1107	Chest physical therapy is effective in reducing the clinical score in bronchiolitis: randomized controlled trial.	N	RAYYAN-INCLUSION: {"Excluded"} | RAYYAN-EXCLUSION-REASONS: wrong population
1108	A randomized controlled trial of the effectiveness of osteopathy-based manual physical therapy in treating pediatric dysfunctional voiding.	N	RAYYAN-INCLUSION: {"Excluded"} | RAYYAN-EXCLUSION-REASONS: wrong population
1109	A comparison of physical therapy students with and without instructions in ultrasound pressure application.	N	RAYYAN-INCLUSION: {"Excluded"} | RAYYAN-EXCLUSION-REASONS: wrong population
1110	Lumbar trunk muscle endurance testing: an inexpensive alternative to a machine for evaluation.	N	RAYYAN-INCLUSION: {"Excluded"} | RAYYAN-EXCLUSION-REASONS: wrong population
1111	Accommodating variable-resistance exercise enhance weight-bearing/gait symmetry and balance capability in children with hemiparetic cerebral palsy: a parallel-group, single-blinded randomized clinical trial.	N	RAYYAN-INCLUSION: {"Excluded"} | RAYYAN-EXCLUSION-REASONS: wrong population
1112	Effectiveness of Physical Therapy Combined With Epidural Steroid Injection for Individuals With Lumbar Spinal Stenosis: A Randomized Parallel-Group Trial.	N	RAYYAN-INCLUSION: {"Excluded"} | RAYYAN-EXCLUSION-REASONS: wrong population
1113	The effect of McKenzie protocol vs. deep neck flexor and scapulothoracic exercises in subjects with chronic neck pain - a randomized controlled study.	N	RAYYAN-INCLUSION: {"Excluded"} | RAYYAN-EXCLUSION-REASONS: wrong population
1114	Total knee arthroplasty in hemophiliacs: gains in range of motion realized beyond twelve months postoperatively.	N	RAYYAN-INCLUSION: {"Excluded"} | RAYYAN-EXCLUSION-REASONS: wrong population
1115	Effects of positioning and exercise on intracranial pressure in a neurosurgical intensive care unit.	N	RAYYAN-INCLUSION: {"Excluded"} | RAYYAN-EXCLUSION-REASONS: wrong population
1116	Implementing stratified care for acute low back pain in primary care using the STarT Back instrument: a process evaluation within the context of a large pragmatic cluster randomized trial.	N	RAYYAN-INCLUSION: {"Excluded"} | RAYYAN-EXCLUSION-REASONS: wrong population
1117	Instrument-assisted soft tissue mobilization versus myofascial release therapy in treatment of chronic neck pain: a randomized clinical trial.	N	RAYYAN-INCLUSION: {"Excluded"} | RAYYAN-EXCLUSION-REASONS: wrong population
1118	The interrater reliability among physical therapists newly trained in a classification system for acute low back pain.	N	RAYYAN-INCLUSION: {"Excluded"} | RAYYAN-EXCLUSION-REASONS: wrong population
1119	Evaluation of topical therapeutic ultrasound to improve response to physical therapy and lessen scar contracture after burn injury.	N	RAYYAN-INCLUSION: {"Excluded"} | RAYYAN-EXCLUSION-REASONS: wrong population
1120	Effect of a preoperative protocol of aerobic physical therapy on the quality of life of patients with adolescent idiopathic scoliosis: a randomized clinical study.	N	RAYYAN-INCLUSION: {"Excluded"} | RAYYAN-EXCLUSION-REASONS: wrong population
1121	Six Versus 12 Weeks of Outpatient Physical Therapy Including Progressive Resistance Training in Cognitively Intact Older Adults After Hip Fracture: A Multicenter Randomized Controlled Trial.	N	RAYYAN-INCLUSION: {"Excluded"} | RAYYAN-EXCLUSION-REASONS: wrong population
1122	Randomized, controlled trial of breath therapy for patients with chronic low-back pain.	N	RAYYAN-INCLUSION: {"Excluded"} | RAYYAN-EXCLUSION-REASONS: wrong population
1123	Physical Therapy Versus a General Exercise Programme in Patients with Hoehn Yahr Stage II Parkinson's Disease: A Randomized Controlled Trial.	N	RAYYAN-INCLUSION: {"Excluded"} | RAYYAN-EXCLUSION-REASONS: wrong population
1124	Re: Hurwitz EL, Morgenstern H, Harber P, et al. A randomized trial of medical care with and without physical therapy and chiropractic care with and without physical modalities for patients with low back pain: 6-month follow-up outcomes from the UCLA low back pain study. Spine 2002; 27:2193-204.	N	RAYYAN-INCLUSION: {"Excluded"} | RAYYAN-EXCLUSION-REASONS: wrong population
1125	Fusion surgery is slightly better than non-surgical treatment in patients with severe chronic non-specific low back pain.	N	RAYYAN-INCLUSION: {"Excluded"} | RAYYAN-EXCLUSION-REASONS: wrong population
1126	Improving emotional outcomes following acute stroke: a preliminary evaluation of work-book based intervention.	N	RAYYAN-INCLUSION: {"Excluded"} | RAYYAN-EXCLUSION-REASONS: wrong population
1127	Effect of high-intensity laser therapy versus shockwave therapy on selected outcome measures in osteoporotic long-term hemiparetic patients: a randomized control trial.	N	RAYYAN-INCLUSION: {"Excluded"} | RAYYAN-EXCLUSION-REASONS: wrong population
1128	Influence of Clinical, Psychological, and Psychophysical Variables on Long-term Treatment Outcomes in Carpal Tunnel Syndrome: Evidence From a Randomized Clinical Trial.	N	RAYYAN-INCLUSION: {"Excluded"} | RAYYAN-EXCLUSION-REASONS: wrong population
1129	Effectiveness of Later-Stage Exercise Programs vs Usual Medical Care on Physical Function and Activity After Total Knee Replacement: A Randomized Clinical Trial.	N	RAYYAN-INCLUSION: {"Excluded"} | RAYYAN-EXCLUSION-REASONS: wrong population
1130	[Rehabilitation of patients with chronic prostatitis in combination with reflex syndromes of lumbar osteochondrosis].	N	RAYYAN-INCLUSION: {"Excluded"} | RAYYAN-EXCLUSION-REASONS: wrong population
1131	A randomized trial comparing vaginal laser therapy and pelvic floor physical therapy for treating women with stress urinary incontinence.	N	RAYYAN-INCLUSION: {"Excluded"} | RAYYAN-EXCLUSION-REASONS: wrong population
1132	[The use of the microclimate of artificial sylvinite speleoclimatic chambers in treating patients with chronic obstructive bronchitis].	N	RAYYAN-INCLUSION: {"Excluded"} | RAYYAN-EXCLUSION-REASONS: wrong population
1133	Exploring the bases for a mixed reality stroke rehabilitation system, Part II: design of interactive feedback for upper limb rehabilitation.	N	RAYYAN-INCLUSION: {"Excluded"} | RAYYAN-EXCLUSION-REASONS: wrong population
1134	Mirror therapy promotes recovery from severe hemiparesis: a randomized controlled trial.	N	RAYYAN-INCLUSION: {"Excluded"} | RAYYAN-EXCLUSION-REASONS: wrong population
1135	Prospective, blinded, randomized crossover study of gait rehabilitation in stroke patients using the Lokomat gait orthosis.	N	RAYYAN-INCLUSION: {"Excluded"} | RAYYAN-EXCLUSION-REASONS: wrong population
1136	Botulinum toxin and neuromotor rehabilitation: An integrated approach to idiopathic cervical dystonia.	N	RAYYAN-INCLUSION: {"Excluded"} | RAYYAN-EXCLUSION-REASONS: wrong population
1137	Influence of learning style on instructional multimedia effects on graduate student cognitive and psychomotor performance.	N	RAYYAN-INCLUSION: {"Excluded"} | RAYYAN-EXCLUSION-REASONS: wrong population
1138	Adjuvant physical therapy versus occupational therapy in patients with reflex sympathetic dystrophy/complex regional pain syndrome type I.	N	RAYYAN-INCLUSION: {"Excluded"} | RAYYAN-EXCLUSION-REASONS: wrong population
1139	Long-term effects of a pulmonary rehabilitation programme in outpatients with chronic obstructive pulmonary disease: a randomized controlled study.	N	RAYYAN-INCLUSION: {"Excluded"} | RAYYAN-EXCLUSION-REASONS: wrong population
1140	Helping Older Adults Sustain Their Physical Therapy Gains: A Theory-Based Intervention to Promote Adherence to Home Exercise Following Rehabilitation.	N	RAYYAN-INCLUSION: {"Excluded"} | RAYYAN-EXCLUSION-REASONS: wrong population
1141	Treatment of shoulder complaints in general practice: long term results of a randomised, single blind study comparing physiotherapy, manipulation, and corticosteroid injection.	N	RAYYAN-INCLUSION: {"Excluded"} | RAYYAN-EXCLUSION-REASONS: wrong population
1142	Physical therapy for airway clearance improves cardiac autonomic modulation in children with acute bronchiolitis.	N	RAYYAN-INCLUSION: {"Excluded"} | RAYYAN-EXCLUSION-REASONS: wrong population
1143	Ambulation training with and without partial weightbearing after traumatic brain injury: results of a randomized, controlled trial.	N	RAYYAN-INCLUSION: {"Excluded"} | RAYYAN-EXCLUSION-REASONS: wrong population
1144	Conservative treatment in patients with an acute lumbosacral radicular syndrome: design of a randomised clinical trial [ISRCTN68857256].	N	RAYYAN-INCLUSION: {"Excluded"} | RAYYAN-EXCLUSION-REASONS: wrong population
1145	Chest physiotherapy in preterm infants with RDS in the first 24 hours of life.	N	RAYYAN-INCLUSION: {"Excluded"} | RAYYAN-EXCLUSION-REASONS: wrong population
1146	[Efficacy and safety of early physical therapy for acute gastrointestinal injury during mechanical ventilation in patients with sepsis: a randomized controlled pilot trial].	N	RAYYAN-INCLUSION: {"Excluded"} | RAYYAN-EXCLUSION-REASONS: wrong population
1147	A randomized, single-blind cross-over design evaluating the effectiveness of an individually defined, targeted physical therapy approach in treatment of children with cerebral palsy.	N	RAYYAN-INCLUSION: {"Excluded"} | RAYYAN-EXCLUSION-REASONS: wrong population
1148	Intensive, progressive exercise improves quality of life following lumbar microdiskectomy: a randomized controlled trial.	N	RAYYAN-INCLUSION: {"Excluded"} | RAYYAN-EXCLUSION-REASONS: wrong population
1149	Repetitive peripheral magnetic stimulation combined with intensive physical therapy for gait disturbance after hemorrhagic stroke: an open-label case series.	N	RAYYAN-INCLUSION: {"Excluded"} | RAYYAN-EXCLUSION-REASONS: wrong population
1150	PhysioDirect: supporting physiotherapists to deliver telephone assessment and advice services within the context of a randomised trial.	N	RAYYAN-INCLUSION: {"Excluded"} | RAYYAN-EXCLUSION-REASONS: wrong population
1151	Induction of locomotor-like EMG activity in paraplegic persons by orthotic gait training.	N	RAYYAN-INCLUSION: {"Excluded"} | RAYYAN-EXCLUSION-REASONS: wrong population
1152	Accuracy and reliability of a new, protractor-based neck goniometer.	N	RAYYAN-INCLUSION: {"Excluded"} | RAYYAN-EXCLUSION-REASONS: wrong population
1153	A randomized trial of medical care with and without physical therapy and chiropractic care with and without physical modalities for patients with low back pain: 6-month follow-up outcomes from the UCLA low back pain study.	N	RAYYAN-INCLUSION: {"Excluded"} | RAYYAN-EXCLUSION-REASONS: wrong population
1154	A comparative study between transcutaneous electrical nerve stimulation and pulsed electromagnetic field therapy in the management of post-herpetic neuralgia of the sciatic nerve.	N	RAYYAN-INCLUSION: {"Excluded"} | RAYYAN-EXCLUSION-REASONS: wrong population
1155	Effects of physical therapy and relaxation techniques on the parameters of pain in university students with tension-type headache: A randomised controlled clinical trial.	N	RAYYAN-INCLUSION: {"Excluded"} | RAYYAN-EXCLUSION-REASONS: wrong population
1156	Movement System Impairment-Based Classification Versus General Exercise for Chronic Low Back Pain: Protocol of a Randomized Controlled Trial.	N	RAYYAN-INCLUSION: {"Excluded"} | RAYYAN-EXCLUSION-REASONS: wrong population
1157	Postoperative intermittent positive pressure breathing versus physiotherapy.	N	RAYYAN-INCLUSION: {"Excluded"} | RAYYAN-EXCLUSION-REASONS: wrong intervention
1158	Impact of Clinical Pilates Exercise on Pain, Cardiorespiratory Fitness, Functional Ability, and Quality of Life in Children with Polyarticular Juvenile Idiopathic Arthritis.	N	RAYYAN-INCLUSION: {"Excluded"} | RAYYAN-EXCLUSION-REASONS: wrong population
1159	The scapula backward tipping test: An inter-rater reliability study.	N	RAYYAN-INCLUSION: {"Excluded"} | RAYYAN-EXCLUSION-REASONS: wrong population
1160	Comparing conventional physical therapy rehabilitation with neuromuscular electrical stimulation after TKA.	N	RAYYAN-INCLUSION: {"Excluded"} | RAYYAN-EXCLUSION-REASONS: wrong population
1161	Safety and efficacy of short-term intrapulmonary percussive ventilation in patients with bronchiectasis.	N	RAYYAN-INCLUSION: {"Excluded"} | RAYYAN-EXCLUSION-REASONS: wrong population
1162	Range of shoulder motion in patients with adhesive capsulitis; intra-tester reproducibility is acceptable for group comparisons.	N	RAYYAN-INCLUSION: {"Excluded"} | RAYYAN-EXCLUSION-REASONS: wrong population
1163	Physiotherapy following cardiac surgery: is it necessary during the intubation period?	N	RAYYAN-INCLUSION: {"Excluded"} | RAYYAN-EXCLUSION-REASONS: wrong population
1164	Unpacking the black box of therapy -- a pilot study to describe occupational therapy and physiotherapy interventions for people with stroke.	N	RAYYAN-INCLUSION: {"Excluded"} | RAYYAN-EXCLUSION-REASONS: wrong population
1165	Effects of extended outpatient rehabilitation after hip fracture: a randomized controlled trial.	N	RAYYAN-INCLUSION: {"Excluded"} | RAYYAN-EXCLUSION-REASONS: wrong population
1166	The effects of short-term preoperative physical therapy and education on early functional recovery of patients younger than 70 undergoing total hip arthroplasty.	N	RAYYAN-INCLUSION: {"Excluded"} | RAYYAN-EXCLUSION-REASONS: wrong population
1167	[The early rehabilitation of the patients with shoulder impingement syndrome using robotic technologies].	N	RAYYAN-INCLUSION: {"Excluded"} | RAYYAN-EXCLUSION-REASONS: wrong population
1168	Continuous passive motion versus physical therapy in total knee arthroplasty.	N	RAYYAN-INCLUSION: {"Excluded"} | RAYYAN-EXCLUSION-REASONS: wrong population
1169	Physical therapy in the management of myofacial pain dysfunction syndrome.	N	RAYYAN-INCLUSION: {"Excluded"} | RAYYAN-EXCLUSION-REASONS: wrong population
1170	Improving the ketchup bottle method with positive expiratory pressure, PEP, in cystic fibrosis.	N	RAYYAN-INCLUSION: {"Excluded"} | RAYYAN-EXCLUSION-REASONS: wrong population
1171	Effect of a Psychologically Informed Intervention to Treat Adolescents With Patellofemoral Pain: A Randomized Controlled Trial.	N	RAYYAN-INCLUSION: {"Excluded"} | RAYYAN-EXCLUSION-REASONS: wrong population
1172	Two-year outcomes after arthroscopic surgery compared to physical therapy for femoracetabular impingement: A protocol for a randomized clinical trial.	N	RAYYAN-INCLUSION: {"Excluded"} | RAYYAN-EXCLUSION-REASONS: wrong population
1173	Effectiveness of continuous passive motion and conventional physical therapy after total knee arthroplasty: a randomized clinical trial.	N	RAYYAN-INCLUSION: {"Excluded"} | RAYYAN-EXCLUSION-REASONS: wrong population
1174	Structured-light 3D scanner in use to assess the human body posture in physical therapy - a pilot study.	N	RAYYAN-INCLUSION: {"Excluded"} | RAYYAN-EXCLUSION-REASONS: wrong population
1175	The management of horizontal-canal paroxysmal positional vertigo.	N	RAYYAN-INCLUSION: {"Excluded"} | RAYYAN-EXCLUSION-REASONS: wrong population
1176	Effectiveness of physical therapy in treating atraumatic full-thickness rotator cuff tears: a multicenter prospective cohort study.	N	RAYYAN-INCLUSION: {"Excluded"} | RAYYAN-EXCLUSION-REASONS: wrong study design
1177	The synergistic effects of applying pulsed radiofrequency lesioning of the suprascapular nerve plus physical therapy on pain and function in patients with adhesive capsulitis: A protocol of a prospective, randomized, controlled trial.	N	RAYYAN-INCLUSION: {"Excluded"} | RAYYAN-EXCLUSION-REASONS: wrong population
1178	The prognostic value of electrodiagnostic testing in patients with sciatica receiving physical therapy.	N	RAYYAN-INCLUSION: {"Excluded"} | RAYYAN-EXCLUSION-REASONS: wrong population
1179	Effects of mirror therapy on muscle activity, muscle tone, pain, and function in patients with mutilating injuries: A randomized controlled trial.	N	RAYYAN-INCLUSION: {"Excluded"} | RAYYAN-EXCLUSION-REASONS: wrong population
1180	A randomized, controlled clinical trial of a treatment for shoulder pain.	N	RAYYAN-INCLUSION: {"Excluded"} | RAYYAN-EXCLUSION-REASONS: wrong population
1181	Group physical therapy for veterans with knee osteoarthritis: study design and methodology.	N	RAYYAN-INCLUSION: {"Excluded"} | RAYYAN-EXCLUSION-REASONS: wrong population
1182	Physical training is beneficial to functional status and survival in patients with prolonged mechanical ventilation.	N	RAYYAN-INCLUSION: {"Excluded"} | RAYYAN-EXCLUSION-REASONS: wrong population
1183	Efficacy of salmon calcitonin in complex regional pain syndrome (type 1) in addition to physical therapy.	N	RAYYAN-INCLUSION: {"Excluded"} | RAYYAN-EXCLUSION-REASONS: wrong population
1184	A prospective one-year outcome study of interdisciplinary chronic pain management: compromising its efficacy by managed care policies.	N	RAYYAN-INCLUSION: {"Excluded"} | RAYYAN-EXCLUSION-REASONS: wrong population
1185	Combined effect of graded Thera-Band and scapular stabilization exercises on shoulder adhesive capsulitis post-mastectomy.	N	RAYYAN-INCLUSION: {"Excluded"} | RAYYAN-EXCLUSION-REASONS: wrong population
1186	Telemanagement of Home-Isolated COVID-19 Patients Using Oxygen Therapy With Noninvasive Positive Pressure Ventilation and Physical Therapy Techniques: Randomized Clinical Trial.	N	RAYYAN-INCLUSION: {"Excluded"} | RAYYAN-EXCLUSION-REASONS: wrong population
1187	[Use of Intramag devices with Intraterm and LAST-02 attachments in complex therapy of chronic prostatitis].	N	RAYYAN-INCLUSION: {"Excluded"} | RAYYAN-EXCLUSION-REASONS: wrong population
1188	[Efficacy of the FLUTTER VRP1 device for physiotherapy patients with chronic pulmonary disease].	N	RAYYAN-INCLUSION: {"Excluded"} | RAYYAN-EXCLUSION-REASONS: wrong population
1189	Effects of live, videotaped, or written instruction on learning an upper-extremity exercise program.	N	RAYYAN-INCLUSION: {"Excluded"} | RAYYAN-EXCLUSION-REASONS: wrong population
1190	Creative art therapy to enhance rehabilitation for stroke patients: a randomized controlled trial.	N	RAYYAN-INCLUSION: {"Excluded"} | RAYYAN-EXCLUSION-REASONS: wrong population
1191	Effect of rowing on pulmonary functions in children with Down syndrome.	N	RAYYAN-INCLUSION: {"Excluded"} | RAYYAN-EXCLUSION-REASONS: wrong population
1192	Letter to the Editor: Effectiveness of a Functional Rehabilitation Program for Upper Limb Apraxia in Poststroke Patients: A Randomized Controlled Trial.	N	RAYYAN-INCLUSION: {"Excluded"} | RAYYAN-EXCLUSION-REASONS: wrong population
1193	Comment on "Effects of kinesiotaping versus non-steroidal anti-inflammatory drugs and physical therapy for treatment of pes anserinus tendino-bursitis: a randomized comparative clinical trial".	N	RAYYAN-INCLUSION: {"Excluded"} | RAYYAN-EXCLUSION-REASONS: wrong population
1194	[Mobilization and traction therapy for lumbar dorsopathies in obese individuals working in sedentary conditions].	N	RAYYAN-INCLUSION: {"Excluded"} | RAYYAN-EXCLUSION-REASONS: wrong population
1195	Water- versus land-based treatment for postural control in postmenopausal osteoporotic women: a randomized, controlled trial.	N	RAYYAN-INCLUSION: {"Excluded"} | RAYYAN-EXCLUSION-REASONS: wrong population
1196	Taping patients with clinical signs of subacromial impingement syndrome: the design of a randomized controlled trial.	N	RAYYAN-INCLUSION: {"Excluded"} | RAYYAN-EXCLUSION-REASONS: wrong population
1197	A randomized trial of behavioral physical therapy interventions for acute and sub-acute low back pain (NCT00373867).	N	RAYYAN-INCLUSION: {"Excluded"} | RAYYAN-EXCLUSION-REASONS: wrong population
1198	Effectiveness of virtual reality-based pain control with multiple treatments.	N	RAYYAN-INCLUSION: {"Excluded"} | RAYYAN-EXCLUSION-REASONS: wrong population
1199	Effect of Short-term Integrated Palliative Care on Patient-Reported Outcomes Among Patients Severely Affected With Long-term Neurological Conditions: A Randomized Clinical Trial.	N	RAYYAN-INCLUSION: {"Excluded"} | RAYYAN-EXCLUSION-REASONS: wrong population
1200	Efficacy of Therapeutic Aquatic Exercise vs Physical Therapy Modalities for Patients With Chronic Low Back Pain: A Randomized Clinical Trial.	N	RAYYAN-INCLUSION: {"Excluded"} | RAYYAN-EXCLUSION-REASONS: wrong population
1201	Standardization of rehabilitation program for post-apoplectic limb spasm treated by Tongjing Tiaoxing tuina and scalp acupuncture with physical therapy.	N	RAYYAN-INCLUSION: {"Excluded"} | RAYYAN-EXCLUSION-REASONS: wrong population
1202	Incorporating Specific Functional Strength Integration Techniques to Improve Functional Performance for Veterans After Total Hip Arthroplasty: Protocol for a Randomized Clinical Trial.	N	RAYYAN-INCLUSION: {"Excluded"} | RAYYAN-EXCLUSION-REASONS: wrong population
1203	Comparative effects of robotic-assisted gait training combined with conventional physical therapy on paretic hip joint stiffness and kinematics between subacute and chronic hemiparetic stroke.	N	RAYYAN-INCLUSION: {"Excluded"} | RAYYAN-EXCLUSION-REASONS: wrong population
1204	Does Upper Cervical Manual Therapy Provide Additional Benefit in Disability and Mobility over a Physiotherapy Primary Care Program for Chronic Cervicalgia? A Randomized Controlled Trial.	N	RAYYAN-INCLUSION: {"Excluded"} | RAYYAN-EXCLUSION-REASONS: wrong population
1205	Implementing a Personalized Physical Therapy Approach (Coach2Move) Is Effective in Increasing Physical Activity and Improving Functional Mobility in Older Adults: A Cluster-Randomized, Stepped Wedge Trial.	N	RAYYAN-INCLUSION: {"Excluded"} | RAYYAN-EXCLUSION-REASONS: wrong population
1206	Abnormal synergistic gait mitigation in acute stroke using an innovative ankle-knee-hip interlimb humanoid robot: a preliminary randomized controlled trial.	N	RAYYAN-INCLUSION: {"Excluded"} | RAYYAN-EXCLUSION-REASONS: wrong population
1207	How does treadmill training contribute to botulinum toxin application plus routine physical therapy in ambulatory children with spastic bilateral cerebral palsy? A randomized controlled trial.	N	RAYYAN-INCLUSION: {"Excluded"} | RAYYAN-EXCLUSION-REASONS: wrong population
1208	Static balance and function in children with cerebral palsy submitted to neuromuscular block and neuromuscular electrical stimulation: study protocol for prospective, randomized, controlled trial.	N	RAYYAN-INCLUSION: {"Excluded"} | RAYYAN-EXCLUSION-REASONS: wrong population
1209	Therapeutic value of kinesio taping in reducing lower back pain and improving back muscle endurance in adolescents with hemophilia.	N	RAYYAN-INCLUSION: {"Excluded"} | RAYYAN-EXCLUSION-REASONS: wrong population
1210	Training using a new multidirectional reach tool improves balance in individuals with stroke.	N	RAYYAN-INCLUSION: {"Excluded"} | RAYYAN-EXCLUSION-REASONS: wrong population
1211	Mental practice and mirror therapy associated with conventional physical therapy training on the hemiparetic upper limb in poststroke rehabilitation: a preliminary study.	N	RAYYAN-INCLUSION: {"Excluded"} | RAYYAN-EXCLUSION-REASONS: wrong population
1212	Physical therapy after prophylactic mastectomy with breast reconstruction: a prospective randomized study.	N	RAYYAN-INCLUSION: {"Excluded"} | RAYYAN-EXCLUSION-REASONS: wrong intervention
1213	Effect of physical therapy on muscle strength, respiratory muscles and functional parameters in patients with intensive care unit-acquired weakness.	N	RAYYAN-INCLUSION: {"Excluded"} | RAYYAN-EXCLUSION-REASONS: wrong population
1214	A simple device to assess and train motor coordination.	N	RAYYAN-INCLUSION: {"Excluded"} | RAYYAN-EXCLUSION-REASONS: wrong population
1215	Investigation of elevated fear-avoidance beliefs for patients with low back pain: a secondary analysis involving patients enrolled in physical therapy clinical trials.	N	RAYYAN-INCLUSION: {"Excluded"} | RAYYAN-EXCLUSION-REASONS: wrong population
1216	Efficacy of dual-task training on stability and function in children with ataxia after medulloblastoma resection: A randomized controlled trial.	N	RAYYAN-INCLUSION: {"Excluded"} | RAYYAN-EXCLUSION-REASONS: wrong population
1217	Formal Physical Therapy May Not Be Necessary After Unicompartmental Knee Arthroplasty: A Randomized Clinical Trial.	N	RAYYAN-INCLUSION: {"Excluded"} | RAYYAN-EXCLUSION-REASONS: wrong population
1218	Altered postural responses persist following physical therapy of general versus specific trunk exercises in people with low back pain.	N	RAYYAN-INCLUSION: {"Excluded"} | RAYYAN-EXCLUSION-REASONS: wrong population
1219	Effects of prolonged standing on gait in children with spastic cerebral palsy.	N	RAYYAN-INCLUSION: {"Excluded"} | RAYYAN-EXCLUSION-REASONS: wrong population
1220	Balance training in elderly women using public parks.	N	RAYYAN-INCLUSION: {"Excluded"} | RAYYAN-EXCLUSION-REASONS: wrong population
1221	"Crawling Out of the Cocoon": Patients' Experiences of a Physical Therapy Exercise Intervention in the Treatment of Major Depression.	N	RAYYAN-INCLUSION: {"Excluded"} | RAYYAN-EXCLUSION-REASONS: wrong population
1222	The effects of sensorimotor training on knee proprioception and function for patients with knee osteoarthritis: a preliminary report.	N	RAYYAN-INCLUSION: {"Excluded"} | RAYYAN-EXCLUSION-REASONS: wrong population
1223	Pilot randomized controlled trial to assess a physical therapy program on upper extremity function to counteract inactivity in chronic stroke.	N	RAYYAN-INCLUSION: {"Excluded"} | RAYYAN-EXCLUSION-REASONS: wrong population
1224	HandTutor™ enhanced hand rehabilitation after stroke--a pilot study.	N	RAYYAN-INCLUSION: {"Excluded"} | RAYYAN-EXCLUSION-REASONS: wrong population
1225	Health anxiety moderates the effects of distraction versus attention to pain.	N	RAYYAN-INCLUSION: {"Excluded"} | RAYYAN-EXCLUSION-REASONS: wrong population
1226	The Effect of Progressive Dynamic Balance Training on Physical Function, The Ability to Balance and Quality of Life Among Elderly Women Who Underwent a Total Knee Arthroplasty: A Double-Blind Randomized Control Trial.	N	RAYYAN-INCLUSION: {"Excluded"} | RAYYAN-EXCLUSION-REASONS: wrong population
1227	Effect of Physical Therapy vs Arthroscopic Partial Meniscectomy in People With Degenerative Meniscal Tears: Five-Year Follow-up of the ESCAPE Randomized Clinical Trial.	N	RAYYAN-INCLUSION: {"Excluded"} | RAYYAN-EXCLUSION-REASONS: wrong population
1228	The effect of physical therapy for children with motor delay and cerebral palsy. A randomized clinical trial.	N	RAYYAN-INCLUSION: {"Excluded"} | RAYYAN-EXCLUSION-REASONS: wrong population
1229	Changes in Pain Catastrophizing and Fear-Avoidance Beliefs as Mediators of Early Physical Therapy on Disability and Pain in Acute Low-Back Pain: A Secondary Analysis of a Clinical Trial.	N	RAYYAN-INCLUSION: {"Excluded"} | RAYYAN-EXCLUSION-REASONS: wrong population
1230	Effects of a Rehabilitation Program Using a Wearable Device on the Upper Limb Function, Performance of Activities of Daily Living, and Rehabilitation Participation in Patients with Acute Stroke.	N	RAYYAN-INCLUSION: {"Excluded"} | RAYYAN-EXCLUSION-REASONS: wrong population
1231	Effectiveness and Downstream Healthcare Utilization for Patients That Received Early Physical Therapy Versus Usual Care for Low Back Pain: A Randomized Clinical Trial.	N	RAYYAN-INCLUSION: {"Excluded"} | RAYYAN-EXCLUSION-REASONS: wrong population
1232	Effectiveness of a physical therapy regimen in the treatment of tension-type headache.	N	RAYYAN-INCLUSION: {"Excluded"} | RAYYAN-EXCLUSION-REASONS: wrong population
1233	Utility of Anorectal Testing to Predict Outcomes With Pelvic Floor Physical Therapy in Chronic Constipation: Pragmatic Trial.	N	RAYYAN-INCLUSION: {"Excluded"} | RAYYAN-EXCLUSION-REASONS: wrong population
1234	Efficacy of Vitamin D Supplementation in Addition to Aerobic Exercise Training in Obese Women with Perceived Myalgia: A Single-Blinded Randomized Controlled Clinical Trial.	N	RAYYAN-INCLUSION: {"Excluded"} | RAYYAN-EXCLUSION-REASONS: wrong population
1235	Effect of myofascial techniques for treatment of persistent arm pain after breast cancer treatment: randomized controlled trial.	N	RAYYAN-INCLUSION: {"Excluded"} | RAYYAN-EXCLUSION-REASONS: wrong population
1236	Moderators, Mediators, and Prognostic Indicators of Treatment With Hip Arthroscopy or Physical Therapy for Femoroacetabular Impingement Syndrome: Secondary Analyses From the Australian FASHIoN Trial.	N	RAYYAN-INCLUSION: {"Excluded"} | RAYYAN-EXCLUSION-REASONS: wrong population
1237	[Comprehensive endodontic treatment with the use of depo- and galvanophoresis with copper hydroxide-calcium].	N	RAYYAN-INCLUSION: {"Excluded"} | RAYYAN-EXCLUSION-REASONS: wrong population
1238	The effectiveness of Pilates on balance and falls in community dwelling older adults.	N	RAYYAN-INCLUSION: {"Excluded"} | RAYYAN-EXCLUSION-REASONS: wrong population
1239	[Comparative efficiency of a course of multi-factor physiotherapeutic treatment and a complex of instrumental physiotherapy technics for medical rehabilitation of patients with stable angina pectoris].	N	RAYYAN-INCLUSION: {"Excluded"} | RAYYAN-EXCLUSION-REASONS: wrong population
1240	Physiotherapy after total hip replacement for primary arthrosis.	N	RAYYAN-INCLUSION: {"Excluded"} | RAYYAN-EXCLUSION-REASONS: wrong population
1241	Physical Therapy Referral From Primary Care for Acute Back Pain With Sciatica : A Randomized Controlled Trial.	N	RAYYAN-INCLUSION: {"Excluded"} | RAYYAN-EXCLUSION-REASONS: wrong population
1242	Nursing Program Outcome Improves with Interprofessional Simulation.	N	RAYYAN-INCLUSION: {"Excluded"} | RAYYAN-EXCLUSION-REASONS: wrong population
1243	Effect of passive stretching on the range of motion of osteoarthritic joints in 10 labrador retrievers.	N	RAYYAN-INCLUSION: {"Excluded"} | RAYYAN-EXCLUSION-REASONS: wrong population
1244	Corticosteroid injections, physiotherapy, or a wait-and-see policy for lateral epicondylitis?	N	RAYYAN-INCLUSION: {"Excluded"} | RAYYAN-EXCLUSION-REASONS: wrong population
1245	Comparison of classification-based physical therapy with therapy based on clinical practice guidelines for patients with acute low back pain: a randomized clinical trial.	N	RAYYAN-INCLUSION: {"Excluded"} | RAYYAN-EXCLUSION-REASONS: wrong population
1246	The effect of a single textured insole in gait rehabilitation of individuals with stroke.	N	RAYYAN-INCLUSION: {"Excluded"} | RAYYAN-EXCLUSION-REASONS: wrong population
1247	Efficiency of immediate postoperative inpatient physical therapy following total knee arthroplasty: an RCT.	N	RAYYAN-INCLUSION: {"Excluded"} | RAYYAN-EXCLUSION-REASONS: wrong population
1248	Distinguishing patient satisfaction with treatment delivery from treatment effect: a preliminary investigation of patient satisfaction with symptoms after physical therapy treatment of low back pain.	N	RAYYAN-INCLUSION: {"Excluded"} | RAYYAN-EXCLUSION-REASONS: wrong population
1249	Assessment of proprioceptive exercises in the treatment of rotator cuff disorders in nursing professionals: a randomized controlled clinical trial.	N	RAYYAN-INCLUSION: {"Excluded"} | RAYYAN-EXCLUSION-REASONS: wrong population
1250	Effects of physical therapy on quality of life in osteoporosis patients - a randomized clinical trial.	N	RAYYAN-INCLUSION: {"Excluded"} | RAYYAN-EXCLUSION-REASONS: wrong population
1251	Efficacy of neck stabilization exercises for neck pain: a randomized controlled study.	N	RAYYAN-INCLUSION: {"Excluded"} | RAYYAN-EXCLUSION-REASONS: wrong population
1252	Effectiveness of manual therapy or pulsed shortwave diathermy in addition to advice and exercise for neck disorders: a pragmatic randomized controlled trial in physical therapy clinics.	N	RAYYAN-INCLUSION: {"Excluded"} | RAYYAN-EXCLUSION-REASONS: wrong population
1253	Use of high and low velocity cervical manipulative therapy procedures by Australian manipulative physiotherapists.	N	RAYYAN-INCLUSION: {"Excluded"} | RAYYAN-EXCLUSION-REASONS: wrong population
1254	Adhesive capsulitis of the shoulder: an open study of 40 cases treated by joint distention during arthrography followed by an intraarticular corticosteroid injection and immediate physical therapy.	N	RAYYAN-INCLUSION: {"Excluded"} | RAYYAN-EXCLUSION-REASONS: wrong population
1255	Pragmatic Implementation of a Stratified Primary Care Model for Low Back Pain Management in Outpatient Physical Therapy Settings: Two-Phase, Sequential Preliminary Study.	N	RAYYAN-INCLUSION: {"Excluded"} | RAYYAN-EXCLUSION-REASONS: wrong population
1256	Early Physical Therapy vs Usual Care in Patients With Recent-Onset Low Back Pain: A Randomized Clinical Trial.	N	RAYYAN-INCLUSION: {"Excluded"} | RAYYAN-EXCLUSION-REASONS: wrong population
1257	[Principle and application of orthopedic ESWT apparatus].	N	RAYYAN-INCLUSION: {"Excluded"} | RAYYAN-EXCLUSION-REASONS: wrong population
1258	[Administration of selenium in lymphedema].	N	RAYYAN-INCLUSION: {"Excluded"} | RAYYAN-EXCLUSION-REASONS: wrong population
1259	Inspiratory Muscle Training and Physical Fitness in Children With Down Syndrome: A Randomized Controlled Trial.	N	RAYYAN-INCLUSION: {"Excluded"} | RAYYAN-EXCLUSION-REASONS: wrong population
1260	Effect of whole body vibration training on quadriceps strength, bone mineral density, and functional capacity in children with hemophilia: a randomized clinical trial.	N	RAYYAN-INCLUSION: {"Excluded"} | RAYYAN-EXCLUSION-REASONS: wrong intervention
1261	Comparison of the early response to two methods of rehabilitation in adhesive capsulitis.	N	RAYYAN-INCLUSION: {"Excluded"} | RAYYAN-EXCLUSION-REASONS: wrong population
1262	[Treatment specificity in chronic-back pain: is optimized rehabilitation allocation enough?].	N	RAYYAN-INCLUSION: {"Excluded"} | RAYYAN-EXCLUSION-REASONS: wrong population
1263	Chronic exposure to 25-80-microT, 200-Hz magnetic field does not influence serum melatonin concentrations in patients with low back pain.	N	RAYYAN-INCLUSION: {"Excluded"} | RAYYAN-EXCLUSION-REASONS: wrong population
1264	Evidence for use of an extension-mobilization category in acute low back syndrome: a prescriptive validation pilot study.	N	RAYYAN-INCLUSION: {"Excluded"} | RAYYAN-EXCLUSION-REASONS: wrong population
1265	The effect of treadmill training on the ambulation of stroke survivors in the early stages of rehabilitation: a randomized study.	N	RAYYAN-INCLUSION: {"Excluded"} | RAYYAN-EXCLUSION-REASONS: wrong population
1266	Efficacy of balance training on postural control in patients with rotator cuff disease: a randomized controlled study.	N	RAYYAN-INCLUSION: {"Excluded"} | RAYYAN-EXCLUSION-REASONS: wrong population
1267	Efficacy of different approaches on quality of upper extremity function, dexterity and grip strength in hemiplegic children: a randomized controlled study.	N	RAYYAN-INCLUSION: {"Excluded"} | RAYYAN-EXCLUSION-REASONS: wrong population
1268	Comparison of low power laser and kinesio taping for the treatment of carpal tunnel syndrome: A prospective randomized study.	N	RAYYAN-INCLUSION: {"Excluded"} | RAYYAN-EXCLUSION-REASONS: wrong population
1269	Effects of post-isometric relaxation, myofascial trigger point release and routine physical therapy in management of acute mechanical neck pain: a randomized controlled trial.	N	RAYYAN-INCLUSION: {"Excluded"} | RAYYAN-EXCLUSION-REASONS: wrong population
1270	The effect of Kinesio taping technique on trigger points of the piriformis muscle.	N	RAYYAN-INCLUSION: {"Excluded"} | RAYYAN-EXCLUSION-REASONS: wrong population
1271	Neuromuscular taping versus sham therapy on muscular strength and motor performance in multiple sclerosis patients.	N	RAYYAN-INCLUSION: {"Excluded"} | RAYYAN-EXCLUSION-REASONS: wrong population
1272	The sensitivity, specificity and reliability of the GALS (gait, arms, legs and spine) examination when used by physiotherapists and physiotherapy students to detect rheumatoid arthritis.	N	RAYYAN-INCLUSION: {"Excluded"} | RAYYAN-EXCLUSION-REASONS: wrong population
1273	Motor learning principles for rehabilitation: a pilot randomized controlled study in poststroke patients.	N	RAYYAN-INCLUSION: {"Excluded"} | RAYYAN-EXCLUSION-REASONS: wrong population
1274	Speed-dependent treadmill training in ambulatory hemiparetic stroke patients: a randomized controlled trial.	N	RAYYAN-INCLUSION: {"Excluded"} | RAYYAN-EXCLUSION-REASONS: wrong population
1275	Effect of dextrose phonophoresis versus pulsed electromagnetic field on temporomandibular dysfunction: A randomized, controlled study.	N	RAYYAN-INCLUSION: {"Excluded"} | RAYYAN-EXCLUSION-REASONS: wrong population
1276	Does High-Frequency Chest Wall Oscillation Have an Impact on Improving Pulmonary Function in Patients With Smoke Inhalation Injury?	N	RAYYAN-INCLUSION: {"Excluded"} | RAYYAN-EXCLUSION-REASONS: wrong population
1277	The effect of Tai Chi exercises on postural stability and control in older patients with knee osteoarthritis.	N	RAYYAN-INCLUSION: {"Excluded"} | RAYYAN-EXCLUSION-REASONS: wrong population
1278	Effect of isokinetic training on muscle strength and postural balance in children with Down's syndrome.	N	RAYYAN-INCLUSION: {"Excluded"} | RAYYAN-EXCLUSION-REASONS: wrong population
1279	Do post-stroke patients benefit from robotic verticalization? A pilot-study focusing on a novel neurophysiological approach.	N	RAYYAN-INCLUSION: {"Excluded"} | RAYYAN-EXCLUSION-REASONS: wrong population
1280	Effects of mirror neurons stimulation on motor skill rehabilitation in children with cerebral palsy: a clinical trial.	N	RAYYAN-INCLUSION: {"Excluded"} | RAYYAN-EXCLUSION-REASONS: wrong population
1281	The diagnostic accuracy of telerehabilitation for nonarticular lower-limb musculoskeletal disorders.	N	RAYYAN-INCLUSION: {"Excluded"} | RAYYAN-EXCLUSION-REASONS: wrong population
1282	Nonoperative treatment of thoracic and lumbar spine fractures: a prospective randomized study of different treatment options.	N	RAYYAN-INCLUSION: {"Excluded"} | RAYYAN-EXCLUSION-REASONS: wrong population
1283	Resource use data by patient report or hospital records: do they agree?	N	RAYYAN-INCLUSION: {"Excluded"} | RAYYAN-EXCLUSION-REASONS: wrong population
1284	Worse Preoperative Pain and Higher Activity Levels Predict Patient Choice of Formal Physical Therapy After Primary Anterior Total Hip Arthroplasty.	N	RAYYAN-INCLUSION: {"Excluded"} | RAYYAN-EXCLUSION-REASONS: wrong population
1285	Comparison of the efficacy of local corticosteroid injection and physical therapy for the treatment of adhesive capsulitis.	N	RAYYAN-INCLUSION: {"Excluded"} | RAYYAN-EXCLUSION-REASONS: wrong population
1286	Effects of fluoxetine and maprotiline on functional recovery in poststroke hemiplegic patients undergoing rehabilitation therapy.	N	RAYYAN-INCLUSION: {"Excluded"} | RAYYAN-EXCLUSION-REASONS: wrong population
1287	Baseline Motor Impairment Predicts Transcranial Direct Current Stimulation Combined with Physical Therapy-Induced Improvement in Individuals with Chronic Stroke.	N	RAYYAN-INCLUSION: {"Excluded"} | RAYYAN-EXCLUSION-REASONS: wrong population
1288	Efficacy of pulsed high-intensity laser therapy on pain, functional capacity, and gait in children with haemophilic arthropathy.	N	RAYYAN-INCLUSION: {"Excluded"} | RAYYAN-EXCLUSION-REASONS: wrong population
1289	An intensive, progressive exercise program reduces disability and improves functional performance in patients after single-level lumbar microdiskectomy.	N	RAYYAN-INCLUSION: {"Excluded"} | RAYYAN-EXCLUSION-REASONS: wrong population
1290	Treatment decisions after interdisciplinary evaluation for nonarthritic hip pain: A randomized controlled trial.	N	RAYYAN-INCLUSION: {"Excluded"} | RAYYAN-EXCLUSION-REASONS: wrong population
1291	The immediate cardiovascular response to joint mobilization of the neck - A randomized, placebo-controlled trial in pain-free adults.	N	RAYYAN-INCLUSION: {"Excluded"} | RAYYAN-EXCLUSION-REASONS: wrong population
1292	Comparative Effectiveness of Tai Chi Versus Physical Therapy for Knee Osteoarthritis: A Randomized Trial.	N	RAYYAN-INCLUSION: {"Excluded"} | RAYYAN-EXCLUSION-REASONS: wrong population
1293	The way in which a physiotherapy service is structured can improve patient outcome from a surgical intensive care: a controlled clinical trial.	N	RAYYAN-INCLUSION: {"Excluded"} | RAYYAN-EXCLUSION-REASONS: wrong population
1294	Cost-effectiveness of a day hospital falls prevention programme for screened community-dwelling older people at high risk of falls.	N	RAYYAN-INCLUSION: {"Excluded"} | RAYYAN-EXCLUSION-REASONS: wrong population
1295	Effectiveness of manual physical therapy and exercise in osteoarthritis of the knee. A randomized, controlled trial.	N	RAYYAN-INCLUSION: {"Excluded"} | RAYYAN-EXCLUSION-REASONS: wrong population
1296	Manual Lymph Drainage With Progressive Arm Exercises for Axillary Web Syndrome After Breast Cancer Surgery: A Randomized Controlled Trial.	N	RAYYAN-INCLUSION: {"Excluded"} | RAYYAN-EXCLUSION-REASONS: wrong population
1297	Resistive home exercise in patients with recent-onset polymyositis and dermatomyositis -- a randomized controlled single-blinded study with a 2-year followup.	N	RAYYAN-INCLUSION: {"Excluded"} | RAYYAN-EXCLUSION-REASONS: wrong population
1298	Cost-Effectiveness of Group-Based Outpatient Physical Therapy After Total Knee Replacement: Results From the Economic Evaluation Alongside the ARENA Multicenter Randomized Controlled Trial.	N	RAYYAN-INCLUSION: {"Excluded"} | RAYYAN-EXCLUSION-REASONS: wrong population
1299	Effectiveness of Low-Level Laser Therapy in Patients with Discogenic Lumbar Radiculopathy: A Double-Blind Randomized Controlled Trial.	N	RAYYAN-INCLUSION: {"Excluded"} | RAYYAN-EXCLUSION-REASONS: wrong population
1300	Effect of High-Power Laser Therapy Versus Shock Wave Therapy on Pain and Function in Knee Osteoarthritis Patients: A Randomized Controlled Trial.	N	RAYYAN-INCLUSION: {"Excluded"} | RAYYAN-EXCLUSION-REASONS: wrong population
1301	Efficacy of whole-body vibration on balance control, postural stability, and mobility after thermal burn injuries: A prospective randomized controlled trial.	N	RAYYAN-INCLUSION: {"Excluded"} | RAYYAN-EXCLUSION-REASONS: wrong intervention
1302	Early Parent-Administered Physical Therapy for Preterm Infants: A Randomized Controlled Trial.	N	RAYYAN-INCLUSION: {"Excluded"} | RAYYAN-EXCLUSION-REASONS: wrong population
1303	Exercise, manual therapy, and use of booster sessions in physical therapy for knee osteoarthritis: a multi-center, factorial randomized clinical trial.	N	RAYYAN-INCLUSION: {"Excluded"} | RAYYAN-EXCLUSION-REASONS: wrong population
1304	[Influence of an oscillating physiotherapy device (RC-Cornet trade mark) on the regional distribution of the pulmonary aerosol deposition in patients with COPD].	N	RAYYAN-INCLUSION: {"Excluded"} | RAYYAN-EXCLUSION-REASONS: wrong population
1305	[Course of Severe COPD with and without Physiotherapy with the RC-Cornet(R)].	N	RAYYAN-INCLUSION: {"Excluded"} | RAYYAN-EXCLUSION-REASONS: wrong population
1306	Spinal cord stimulation in patients with chronic reflex sympathetic dystrophy.	N	RAYYAN-INCLUSION: {"Excluded"} | RAYYAN-EXCLUSION-REASONS: wrong population
1307	Is There a Disadvantage to Early Physical Therapy After Multiligament Surgery for Knee Dislocation? A Pilot Randomized Clinical Trial.	N	RAYYAN-INCLUSION: {"Excluded"} | RAYYAN-EXCLUSION-REASONS: wrong population
1308	Efficacy of addition of transcutaneous electrical nerve stimulation to standardized physical therapy in subacute spinal spasticity: a randomized controlled trial.	N	RAYYAN-INCLUSION: {"Excluded"} | RAYYAN-EXCLUSION-REASONS: wrong population
1309	Efficacy of myofeedback therapy in regaining control of lower extremity musculature following stroke.	N	RAYYAN-INCLUSION: {"Excluded"} | RAYYAN-EXCLUSION-REASONS: wrong population
1310	Baseline pain characteristics predict pain reduction after physical therapy in women with chronic pelvic pain. Secondary analysis of data from a randomized controlled trial.	N	RAYYAN-INCLUSION: {"Excluded"} | RAYYAN-EXCLUSION-REASONS: wrong population
1311	Targeted interventions to prevent transitioning from acute to chronic low back pain in high-risk patients: development and delivery of a pragmatic training course of psychologically informed physical therapy for the TARGET trial.	N	RAYYAN-INCLUSION: {"Excluded"} | RAYYAN-EXCLUSION-REASONS: wrong population
1312	Assessing the comparative effectiveness of Tai Chi versus physical therapy for knee osteoarthritis: design and rationale for a randomized trial.	N	RAYYAN-INCLUSION: {"Excluded"} | RAYYAN-EXCLUSION-REASONS: wrong population
1313	Helmet versus nonhelmet treatment in nonsynostotic positional posterior plagiocephaly.	N	RAYYAN-INCLUSION: {"Excluded"} | RAYYAN-EXCLUSION-REASONS: wrong population
1314	[Possibilities and limits of controlled clinical therapy studies for the demonstration of the effectiveness of antithrombotic therapy].	N	RAYYAN-INCLUSION: {"Excluded"} | RAYYAN-EXCLUSION-REASONS: wrong population
1315	Effectiveness of computer-assisted interactive videodisc instruction in teaching rheumatology to physical and occupational therapy students.	N	RAYYAN-INCLUSION: {"Excluded"} | RAYYAN-EXCLUSION-REASONS: wrong population
1316	Effects of two gravity inversion methods on heart rate, systolic brachial pressure, and ophthalmic artery pressure.	N	RAYYAN-INCLUSION: {"Excluded"} | RAYYAN-EXCLUSION-REASONS: wrong population
1317	[ABTU-01 andromed device in the treatment of erectile dysfunction].	N	RAYYAN-INCLUSION: {"Excluded"} | RAYYAN-EXCLUSION-REASONS: wrong population
1318	[Ground-based speleo-climatic wards and the experience with their use in bronchial asthma].	N	RAYYAN-INCLUSION: {"Excluded"} | RAYYAN-EXCLUSION-REASONS: wrong population
1319	Selecting the best ventilator hyperinflation technique based on physiologic markers: A randomized controlled crossover study.	N	RAYYAN-INCLUSION: {"Excluded"} | RAYYAN-EXCLUSION-REASONS: wrong population
1320	Low-load prolonged stretch vs. high-load brief stretch in treating knee contractures.	N	RAYYAN-INCLUSION: {"Excluded"} | RAYYAN-EXCLUSION-REASONS: wrong population
1321	Comparative Efficacy of Routine Physical Therapy with and without Neuromobilization in the Treatment of Patients with Mild to Moderate Carpal Tunnel Syndrome.	N	RAYYAN-INCLUSION: {"Excluded"} | RAYYAN-EXCLUSION-REASONS: wrong population
1322	Effects of Auriculotherapy on treatment of women with premenstrual syndrome symptoms: A randomized, placebo-controlled clinical trial.	N	RAYYAN-INCLUSION: {"Excluded"} | RAYYAN-EXCLUSION-REASONS: wrong population
1323	A process evaluation of the Mind Your Back trial examining psychologically informed physical treatments for chronic low back pain.	N	RAYYAN-INCLUSION: {"Excluded"} | RAYYAN-EXCLUSION-REASONS: wrong population
1324	Does addition of low-level laser therapy (LLLT) in conservative care of knee arthritis successfully postpone the need for joint replacement?	N	RAYYAN-INCLUSION: {"Excluded"} | RAYYAN-EXCLUSION-REASONS: wrong population
1325	Sodium selenite as prophylaxis against erysipelas in secondary lymphedema.	N	RAYYAN-INCLUSION: {"Excluded"} | RAYYAN-EXCLUSION-REASONS: wrong population
1326	Rehabilitation of walking with electromyographic biofeedback in foot-drop after stroke.	N	RAYYAN-INCLUSION: {"Excluded"} | RAYYAN-EXCLUSION-REASONS: wrong population
1327	Intensive physical therapy after fractures of the femoral shaft.	N	RAYYAN-INCLUSION: {"Excluded"} | RAYYAN-EXCLUSION-REASONS: wrong population
1328	Postoperative treatment of metacarpal fractures-Classical physical therapy compared with a home exercise program.	N	RAYYAN-INCLUSION: {"Excluded"} | RAYYAN-EXCLUSION-REASONS: wrong population
1329	Functional Assessment and Intervention by Nursing Assistants in Hospice and Palliative Care Inpatient Care Settings: A Quality Improvement Pilot Study.	N	RAYYAN-INCLUSION: {"Excluded"} | RAYYAN-EXCLUSION-REASONS: wrong population
1330	The effect of preoperative exercise on total knee replacement outcomes.	N	RAYYAN-INCLUSION: {"Excluded"} | RAYYAN-EXCLUSION-REASONS: wrong population
1331	The effect of transcutaneous electrical nerve stimulation on pain after thoracotomy.	N	RAYYAN-INCLUSION: {"Excluded"} | RAYYAN-EXCLUSION-REASONS: wrong population
1332	Omega-3 supplementation and cardiovascular disease, acupuncture and chronic obstructive pulmonary disease (COPD), myofascial physical therapy and interstitial cystitis, and yoga and chronic pain.	N	RAYYAN-INCLUSION: {"Excluded"} | RAYYAN-EXCLUSION-REASONS: wrong population
1333	Effect of intervention on development of hip posture in very preterm babies.	N	RAYYAN-INCLUSION: {"Excluded"} | RAYYAN-EXCLUSION-REASONS: wrong population
1334	An immediate effect of axial neck rotation training with real time visual feedback using a smartphone inclinometer on improvement in axial neck rotation function.	N	RAYYAN-INCLUSION: {"Excluded"} | RAYYAN-EXCLUSION-REASONS: wrong population
1335	Effects of a Novel Therapeutic Intervention in Patients With Diabetic Peripheral Neuropathy.	N	RAYYAN-INCLUSION: {"Excluded"} | RAYYAN-EXCLUSION-REASONS: wrong population
1336	Adhesive capsulitis and dynamic splinting: a controlled, cohort study.	N	RAYYAN-INCLUSION: {"Excluded"} | RAYYAN-EXCLUSION-REASONS: wrong population
1337	Measures of shoulder protraction and thoracolumbar rotation.	N	RAYYAN-INCLUSION: {"Excluded"} | RAYYAN-EXCLUSION-REASONS: wrong outcome,wrong population
1338	Does the addition of electrical stimulation or kinesiotherapy improve outcomes of amitriptyline treatment for women with vulvodynia? A randomized clinical trial.	N	RAYYAN-INCLUSION: {"Excluded"} | RAYYAN-EXCLUSION-REASONS: wrong population
1339	LASER versus electromagnetic field in treatment of hemarthrosis in children with hemophilia.	N	RAYYAN-INCLUSION: {"Excluded"} | RAYYAN-EXCLUSION-REASONS: wrong population
1340	Rotator cuff strength is not augmented by blood flow restriction training.	N	RAYYAN-INCLUSION: {"Excluded"} | RAYYAN-EXCLUSION-REASONS: wrong population
1341	Short-term physical therapy treatment for female urinary incontinence: a quality of life evaluation.	N	RAYYAN-INCLUSION: {"Excluded"} | RAYYAN-EXCLUSION-REASONS: wrong intervention
1342	Test-retest reliability and construct validity of the tinetti performance-oriented mobility assessment in people with stroke.	N	RAYYAN-INCLUSION: {"Excluded"} | RAYYAN-EXCLUSION-REASONS: wrong population
1343	Guidelines to research.	N	RAYYAN-INCLUSION: {"Excluded"} | RAYYAN-EXCLUSION-REASONS: wrong population
1344	Physical therapy in Parkinson's disease: an open long-term rehabilitation trial.	N	RAYYAN-INCLUSION: {"Excluded"} | RAYYAN-EXCLUSION-REASONS: wrong population
1345	[No positive effect of preoperative exercise therapy and teaching in patients to be subjected to hip arthroplasty].	N	RAYYAN-INCLUSION: {"Excluded"} | RAYYAN-EXCLUSION-REASONS: wrong population
1346	Evaluation of e-learning as an adjunctive method for the acquisition of skills in bony landmark palpation and muscular ultrasound examination in the lumbopelvic region: a controlled study.	N	RAYYAN-INCLUSION: {"Excluded"} | RAYYAN-EXCLUSION-REASONS: wrong population
1347	Continuous passive motion in adhesive capsulitis patients with diabetes mellitus: A randomized controlled trial.	N	RAYYAN-INCLUSION: {"Excluded"} | RAYYAN-EXCLUSION-REASONS: wrong population
1348	Effectiveness of Cognitive-Behavioral Therapy and Physical Therapy for Provoked Vestibulodynia: A Randomized Pilot Study.	N	RAYYAN-INCLUSION: {"Excluded"} | RAYYAN-EXCLUSION-REASONS: wrong intervention
1349	Hospital-based versus home-based proprioceptive and strengthening exercise programs in knee osteoarthritis.	N	RAYYAN-INCLUSION: {"Excluded"} | RAYYAN-EXCLUSION-REASONS: wrong population
1350	Could Kinesio tape replace the bandage in decongestive lymphatic therapy for breast-cancer-related lymphedema? A pilot study.	N	RAYYAN-INCLUSION: {"Excluded"} | RAYYAN-EXCLUSION-REASONS: wrong population
1351	Enhanced gait-related improvements after therapist- versus robotic-assisted locomotor training in subjects with chronic stroke: a randomized controlled study.	N	RAYYAN-INCLUSION: {"Excluded"} | RAYYAN-EXCLUSION-REASONS: wrong population
1352	Chiropracters and low back pain.	N	RAYYAN-INCLUSION: {"Excluded"} | RAYYAN-EXCLUSION-REASONS: wrong population
1353	Manual therapy and exercise therapy in patients with chronic low back pain: a randomized, controlled trial with 1-year follow-up.	N	RAYYAN-INCLUSION: {"Excluded"} | RAYYAN-EXCLUSION-REASONS: wrong population
1354	Impacts of low-energy extracorporeal shockwave therapy on pain, pruritus, and health-related quality of life in patients with burn: A randomized placebo-controlled study.	N	RAYYAN-INCLUSION: {"Excluded"} | RAYYAN-EXCLUSION-REASONS: wrong population
1355	A Randomized Trial of an Intensive Physical Therapy Program for Patients with Acute Respiratory Failure.	N	RAYYAN-INCLUSION: {"Excluded"} | RAYYAN-EXCLUSION-REASONS: wrong population
1356	The impact of treatment confidence on pain and related disability among patients with low-back pain: results from the University of California, Los Angeles, low-back pain study.	N	RAYYAN-INCLUSION: {"Excluded"} | RAYYAN-EXCLUSION-REASONS: wrong population
1357	Yoga vs. physical therapy vs. education for chronic low back pain in predominantly minority populations: study protocol for a randomized controlled trial.	N	RAYYAN-INCLUSION: {"Excluded"} | RAYYAN-EXCLUSION-REASONS: wrong population
1358	Hospital treatment for low back pain.	N	RAYYAN-INCLUSION: {"Excluded"} | RAYYAN-EXCLUSION-REASONS: wrong population
1359	The effectiveness of functional task exercise and physical therapy as prevention of functional decline in community dwelling older people with complex health problems.	N	RAYYAN-INCLUSION: {"Excluded"} | RAYYAN-EXCLUSION-REASONS: wrong population
1360	[The quantum and efferent correction of the gastroenterological disorders in patients with chronic glomerulonephritis].	N	RAYYAN-INCLUSION: {"Excluded"} | RAYYAN-EXCLUSION-REASONS: wrong population
1361	Continuous passive motion compared to active physical therapy after knee arthroplasty: similar hospitalization times in a randomized study of 68 patients.	N	RAYYAN-INCLUSION: {"Excluded"} | RAYYAN-EXCLUSION-REASONS: wrong population
1362	Home based rehabilitation after a knee replacement is as effective as physiotherapy.	N	RAYYAN-INCLUSION: {"Excluded"} | RAYYAN-EXCLUSION-REASONS: wrong population
1363	A Three-Arm Parallel-group Exploratory Trial documents balance improvement without much evidence of white matter integrity changes in people with multiple sclerosis following two months ambulatory neuroproprioceptive "facilitation and inhibition" physical therapy.	N	RAYYAN-INCLUSION: {"Excluded"} | RAYYAN-EXCLUSION-REASONS: wrong population
1364	The effectiveness of training physical therapists in pain neuroscience education on patient reported outcomes for patients with chronic spinal pain: a study protocol for a cluster randomized controlled trial.	N	RAYYAN-INCLUSION: {"Excluded"} | RAYYAN-EXCLUSION-REASONS: wrong population
1365	The effect of virtual reality on pain and range of motion in adults with burn injuries.	N	RAYYAN-INCLUSION: {"Excluded"} | RAYYAN-EXCLUSION-REASONS: wrong population
1366	[Early functional passive mobilization of flexor tendon injuries of the hand (zone 2) : Exercise with an exoskeleton compared to physical therapy].	N	RAYYAN-INCLUSION: {"Excluded"} | RAYYAN-EXCLUSION-REASONS: wrong population
1367	Effects of Virtual Reality Training using Xbox Kinect on Motor Function in Stroke Survivors: A Preliminary Study.	N	RAYYAN-INCLUSION: {"Excluded"} | RAYYAN-EXCLUSION-REASONS: wrong population
1368	Using simulation pedagogy to teach clinical education skills: A randomized trial.	N	RAYYAN-INCLUSION: {"Excluded"} | RAYYAN-EXCLUSION-REASONS: wrong population
1369	The effect of a structured programme to increase patient activity during inpatient stroke rehabilitation: a Phase I cohort study.	N	RAYYAN-INCLUSION: {"Excluded"} | RAYYAN-EXCLUSION-REASONS: wrong population
1370	Comparison of the outcomes of two different exercise programs on frozen shoulder.	N	RAYYAN-INCLUSION: {"Excluded"} | RAYYAN-EXCLUSION-REASONS: wrong population
1371	Continuous passive motion after total knee arthroplasty: a prospective study.	N	RAYYAN-INCLUSION: {"Excluded"} | RAYYAN-EXCLUSION-REASONS: wrong population
1372	Randomized, controlled trial to evaluate increased intensity of physiotherapy treatment of arm function after stroke.	N	RAYYAN-INCLUSION: {"Excluded"} | RAYYAN-EXCLUSION-REASONS: wrong population
1373	The clinical trial: an exercise in logic.	N	RAYYAN-INCLUSION: {"Excluded"} | RAYYAN-EXCLUSION-REASONS: wrong population
1374	Potential efficacy of sensorimotor exercise program on pain, proprioception, mobility, and quality of life in diabetic patients with foot burns: A 12-week randomized control study.	N	RAYYAN-INCLUSION: {"Excluded"} | RAYYAN-EXCLUSION-REASONS: wrong population
1375	Arthroscopic Surgery or Physical Therapy for Patients With Femoroacetabular Impingement Syndrome: A Randomized Controlled Trial With 2-Year Follow-up.	N	RAYYAN-INCLUSION: {"Excluded"} | RAYYAN-EXCLUSION-REASONS: wrong population
1376	Prediction of Outcome in Women With Carpal Tunnel Syndrome Who Receive Manual Physical Therapy Interventions: A Validation Study.	N	RAYYAN-INCLUSION: {"Excluded"} | RAYYAN-EXCLUSION-REASONS: wrong population
1377	[The use of microwave resonance therapy in the combined treatment of chronic pyelonephritis].	N	RAYYAN-INCLUSION: {"Excluded"} | RAYYAN-EXCLUSION-REASONS: wrong population
1378	[Dynamics of postural dysfunction in patients with Parkinson's disease under the action of vibrational therapy].	N	RAYYAN-INCLUSION: {"Excluded"} | RAYYAN-EXCLUSION-REASONS: wrong population
1379	Electromyographic biofeedback and physical therapy of the hemiplegic upper limb.	N	RAYYAN-INCLUSION: {"Excluded"} | RAYYAN-EXCLUSION-REASONS: wrong population
1380	Postoperative pulmonary complications in upper abdominal surgery. A randomized clinical comparison between physiotherapy and blow-bottles.	N	RAYYAN-INCLUSION: {"Excluded"} | RAYYAN-EXCLUSION-REASONS: wrong population
1381	Virtual reality as a pain distractor during physical rehabilitation in pediatric burns.	N	RAYYAN-INCLUSION: {"Excluded"} | RAYYAN-EXCLUSION-REASONS: wrong population
1382	Quantitative Ultrasound Texture Feature Changes With Conservative Treatment of the Trapezius Muscle in Female Patients With Myofascial Pain Syndrome.	N	RAYYAN-INCLUSION: {"Excluded"} | RAYYAN-EXCLUSION-REASONS: wrong population
1383	Effect of postural insoles on gait pattern in individuals with hemiparesis: A randomized controlled clinical trial.	N	RAYYAN-INCLUSION: {"Excluded"} | RAYYAN-EXCLUSION-REASONS: wrong population
1384	Effects of robot-assisted gait training on cardiopulmonary fitness in subacute stroke patients: a randomized controlled study.	N	RAYYAN-INCLUSION: {"Excluded"} | RAYYAN-EXCLUSION-REASONS: wrong population
1385	Is intraarticular sodium hyaluronate injection an alternative treatment in patients with adhesive capsulitis?	N	RAYYAN-INCLUSION: {"Excluded"} | RAYYAN-EXCLUSION-REASONS: wrong population
1386	Efficacy of Radial Extracorporeal Shock Wave Therapy on Lateral Epicondylosis, and Changes in the Common Extensor Tendon Stiffness with Pretherapy and Posttherapy in Real-Time Sonoelastography: A Randomized Controlled Study.	N	RAYYAN-INCLUSION: {"Excluded"} | RAYYAN-EXCLUSION-REASONS: wrong population
1387	Influence of psychologic features on rehabilitation outcomes in patients with subacute stroke trained with robotic-aided walking therapy.	N	RAYYAN-INCLUSION: {"Excluded"} | RAYYAN-EXCLUSION-REASONS: wrong population
1388	A brief pain management program compared with physical therapy for low back pain: results from an economic analysis alongside a randomized clinical trial.	N	RAYYAN-INCLUSION: {"Excluded"} | RAYYAN-EXCLUSION-REASONS: wrong population
1389	[Influence of pulsating magnetic field used in magnet therapy and magnet stimulation on cortisol secretion in human].	N	RAYYAN-INCLUSION: {"Excluded"} | RAYYAN-EXCLUSION-REASONS: wrong population
1390	Post-stroke depression and functional outcome: a cohort study investigating the influence of depression on functional recovery from stroke.	N	RAYYAN-INCLUSION: {"Excluded"} | RAYYAN-EXCLUSION-REASONS: wrong population
1391	Early mobilisation and outcome in acute sprains of the neck.	N	RAYYAN-INCLUSION: {"Excluded"} | RAYYAN-EXCLUSION-REASONS: wrong population
1392	Do Short-Term Effects Predict Long-Term Improvements in Women Who Receive Manual Therapy or Surgery for Carpal Tunnel Syndrome? A Bayesian Network Analysis of a Randomized Clinical Trial.	N	RAYYAN-INCLUSION: {"Excluded"} | RAYYAN-EXCLUSION-REASONS: wrong population
1393	Effectiveness of a combined transcranial direct current stimulation and virtual reality-based intervention on upper limb function in chronic individuals post-stroke with persistent severe hemiparesis: a randomized controlled trial.	N	RAYYAN-INCLUSION: {"Excluded"} | RAYYAN-EXCLUSION-REASONS: wrong population
1394	Pelvic floor physical therapy in patients with chronic anal fissure: long-term follow-up of a randomized controlled trial.	N	RAYYAN-INCLUSION: {"Excluded"} | RAYYAN-EXCLUSION-REASONS: wrong population
1395	Comparison of dual task specific training and conventional physical therapy in ambulation of hemiplegic stroke patients: A randomized controlled trial.	N	RAYYAN-INCLUSION: {"Excluded"} | RAYYAN-EXCLUSION-REASONS: wrong population
1396	Effects of manual percussion during postural drainage on lung volumes and metabolic status in healthy subjects.	N	RAYYAN-INCLUSION: {"Excluded"} | RAYYAN-EXCLUSION-REASONS: wrong population
1397	Effectiveness of manual therapy and home physical therapy in patients with temporomandibular disorders: A randomized controlled trial.	N	RAYYAN-INCLUSION: {"Excluded"} | RAYYAN-EXCLUSION-REASONS: wrong population
1398	Importance of correcting for individual differences in the clinical diagnosis of gait disorders.	N	RAYYAN-INCLUSION: {"Excluded"} | RAYYAN-EXCLUSION-REASONS: wrong population
1399	Action observation improves freezing of gait in patients with Parkinson's disease.	N	RAYYAN-INCLUSION: {"Excluded"} | RAYYAN-EXCLUSION-REASONS: wrong population
1400	Relationship among balance impairments, functional performance, and disability in people with peripheral vestibular hypofunction.	N	RAYYAN-INCLUSION: {"Excluded"} | RAYYAN-EXCLUSION-REASONS: wrong population
1401	Immediate affective responses of gait training in neurological rehabilitation: A randomized crossover trial.	N	RAYYAN-INCLUSION: {"Excluded"} | RAYYAN-EXCLUSION-REASONS: wrong population
1402	Eccentric reinforcement of the ankle evertor muscles after lateral ankle sprain.	N	RAYYAN-INCLUSION: {"Excluded"} | RAYYAN-EXCLUSION-REASONS: wrong population
1403	Adding compression to mobilization in a rehabilitation program after knee surgery. A preliminary clinical observational study.	N	RAYYAN-INCLUSION: {"Excluded"} | RAYYAN-EXCLUSION-REASONS: wrong population
1404	[The application of combined physical therapy for the treatment of women with pelvic pain syndrome].	N	RAYYAN-INCLUSION: {"Excluded"} | RAYYAN-EXCLUSION-REASONS: wrong population
1405	Deep vein thrombosis in acute spinal cord injury.	N	RAYYAN-INCLUSION: {"Excluded"} | RAYYAN-EXCLUSION-REASONS: wrong population
1406	Can Yoga or Physical Therapy for Chronic Low Back Pain Improve Depression and Anxiety Among Adults From a Racially Diverse, Low-Income Community? A Secondary Analysis of a Randomized Controlled Trial.	N	RAYYAN-INCLUSION: {"Excluded"} | RAYYAN-EXCLUSION-REASONS: wrong population
1407	[Report on thalassotherapy in 1965. 4. Physiotherapy on board].	N	RAYYAN-INCLUSION: {"Excluded"} | RAYYAN-EXCLUSION-REASONS: wrong population
1408	Effects of conventional physical therapy with and without proprioceptive neuromuscular facilitation on balance, gait, and function in patients with Parkinson's disease.	N	RAYYAN-INCLUSION: {"Excluded"} | RAYYAN-EXCLUSION-REASONS: wrong population
1409	Cognitive-Behavioral-Based Physical Therapy for Patients With Chronic Pain Undergoing Lumbar Spine Surgery: A Randomized Controlled Trial.	N	RAYYAN-INCLUSION: {"Excluded"} | RAYYAN-EXCLUSION-REASONS: wrong population
1410	Longitudinal performance of infants with cerebral palsy on the Test of Infant Motor Performance and on the Alberta Infant Motor Scale.	N	RAYYAN-INCLUSION: {"Excluded"} | RAYYAN-EXCLUSION-REASONS: wrong population
1411	Effects of the asymmetric tonic neck reflex and high-frequency muscle vibration on isometric wrist extension strength in normal adults.	N	RAYYAN-INCLUSION: {"Excluded"} | RAYYAN-EXCLUSION-REASONS: wrong population
1412	Response to Letter to the Editor: Effectiveness of a Functional Rehabilitation Program for Upper Limb Apraxia in Poststroke Patients: A Randomized Controlled Trial.	N	RAYYAN-INCLUSION: {"Excluded"} | RAYYAN-EXCLUSION-REASONS: wrong population
1413	[Statokinesitherapy in the patients presenting with coronary heart disease associated with arterial hypertension].	N	RAYYAN-INCLUSION: {"Excluded"} | RAYYAN-EXCLUSION-REASONS: wrong population
1414	Effects of stress inoculation training on athletes' postsurgical pain and rehabilitation after orthopedic injury.	N	RAYYAN-INCLUSION: {"Excluded"} | RAYYAN-EXCLUSION-REASONS: wrong population
1415	Seating orientations and upper extremity function in children with cerebral palsy.	N	RAYYAN-INCLUSION: {"Excluded"} | RAYYAN-EXCLUSION-REASONS: wrong population
1416	The influence of isometric exercise and passive stretch on hip joint motion.	N	RAYYAN-INCLUSION: {"Excluded"} | RAYYAN-EXCLUSION-REASONS: wrong population
1417	Physical Therapy Use, Costs, and Value for Latent Classes of Good vs Poor Outcome in Patients Who Catastrophize About Their Pain Prior to Knee Arthroplasty.	N	RAYYAN-INCLUSION: {"Excluded"} | RAYYAN-EXCLUSION-REASONS: wrong population
1418	High-intensity home health physical therapy among older adult Veterans: A randomized controlled trial.	N	RAYYAN-INCLUSION: {"Excluded"} | RAYYAN-EXCLUSION-REASONS: wrong population
1419	Intensive complex physical therapy combined with intermittent pneumatic compression versus Kinesio taping for treating breast cancer-related lymphedema of the upper limb: A randomised cross-over clinical trial.	N	RAYYAN-INCLUSION: {"Excluded"} | RAYYAN-EXCLUSION-REASONS: wrong population
1420	Impact of core stability exercises on bone mineralization and functional capacity in children with polyarticular juvenile idiopathic arthritis: a randomized clinical trial.	N	RAYYAN-INCLUSION: {"Excluded"} | RAYYAN-EXCLUSION-REASONS: wrong population
1421	How do the costs of physical therapy and arthroscopic partial meniscectomy compare? A trial-based economic evaluation of two treatments in patients with meniscal tears alongside the ESCAPE study.	N	RAYYAN-INCLUSION: {"Excluded"} | RAYYAN-EXCLUSION-REASONS: wrong population
1422	Educational outreach visits to improve knee osteoarthritis management in primary care.	N	RAYYAN-INCLUSION: {"Excluded"} | RAYYAN-EXCLUSION-REASONS: wrong population
1423	Subacromial Decompression Yields a Better Clinical Outcome Than Therapy Alone: A Prospective Randomized Study of Patients With a Minimum 10-Year Follow-up.	N	RAYYAN-INCLUSION: {"Excluded"} | RAYYAN-EXCLUSION-REASONS: wrong population
1424	Effectiveness of a multidimensional physical therapy program on pain, pressure hypersensitivity, and trigger points in breast cancer survivors: a randomized controlled clinical trial.	N	RAYYAN-INCLUSION: {"Excluded"} | RAYYAN-EXCLUSION-REASONS: wrong population
1425	[Optimal treatment of benign prostatic hyperplasia (BPH) with comorbid chronic prostatitis (category IIIA)].	N	RAYYAN-INCLUSION: {"Excluded"} | RAYYAN-EXCLUSION-REASONS: wrong population
1426	Orthodontic changes in oral dyskinesia and malocclusion under the influence of myofunctional therapy.	N	RAYYAN-INCLUSION: {"Excluded"} | RAYYAN-EXCLUSION-REASONS: wrong population
1427	The significance of intensity of rehabilitation of stroke--a controlled trial.	N	RAYYAN-INCLUSION: {"Excluded"} | RAYYAN-EXCLUSION-REASONS: wrong population
1428	Controlled trial of mobilisation and manipulation for low back pain: hospital patients.	N	RAYYAN-INCLUSION: {"Excluded"} | RAYYAN-EXCLUSION-REASONS: wrong population
1429	Preliminary Study on the Effect of an Early Physical Therapy Intervention after Sentinel Lymph Node Biopsy: A Multicenter Non-Randomized Controlled Trial.	N	RAYYAN-INCLUSION: {"Excluded"} | RAYYAN-EXCLUSION-REASONS: wrong population
1430	Predictors of short-term outcome to exercise and manual therapy for people with hip osteoarthritis.	N	RAYYAN-INCLUSION: {"Excluded"} | RAYYAN-EXCLUSION-REASONS: wrong population
1431	Manual physical therapy and exercise versus electrophysical agents and exercise in the management of plantar heel pain: a multicenter randomized clinical trial.	N	RAYYAN-INCLUSION: {"Excluded"} | RAYYAN-EXCLUSION-REASONS: wrong population
1432	Comparison of clinic- and home-based rehabilitation programs after total knee arthroplasty.	N	RAYYAN-INCLUSION: {"Excluded"} | RAYYAN-EXCLUSION-REASONS: wrong population
1433	A prospective trial of mechanical physiotherapy for lumbar disk prolapse.	N	RAYYAN-INCLUSION: {"Excluded"} | RAYYAN-EXCLUSION-REASONS: wrong population
1434	The effects of concurrent M1 anodal tDCS and physical therapy interventions on function of ankle muscles in patients with stroke: a randomized, double-blinded sham-controlled trial study.	N	RAYYAN-INCLUSION: {"Excluded"} | RAYYAN-EXCLUSION-REASONS: wrong population
1435	Comparison of the effect of Western-made unloading knee brace with physical therapy in Asian patients with medial compartment knee osteoarthritis-A preliminary report.	N	RAYYAN-INCLUSION: {"Excluded"} | RAYYAN-EXCLUSION-REASONS: wrong population
1436	Physical Therapy on Postoperative Day Zero Following Total Knee Arthroplasty: A Randomized, Controlled Trial of 394 Patients.	N	RAYYAN-INCLUSION: {"Excluded"} | RAYYAN-EXCLUSION-REASONS: wrong population
1437	Two Different Types of High-Frequency Physical Therapy Promote Improvements in the Balance and Mobility of Persons With Multiple Sclerosis.	N	RAYYAN-INCLUSION: {"Excluded"} | RAYYAN-EXCLUSION-REASONS: wrong population
1438	Reliability of classifications derived from Cyriax's resisted testing in subjects with painful shoulders and knees.	N	RAYYAN-INCLUSION: {"Excluded"} | RAYYAN-EXCLUSION-REASONS: wrong population
1439	Lumbar disc disease.	N	RAYYAN-INCLUSION: {"Excluded"} | RAYYAN-EXCLUSION-REASONS: wrong population
1440	The influence of the individual in clinical trials.	N	RAYYAN-INCLUSION: {"Excluded"} | RAYYAN-EXCLUSION-REASONS: wrong population
1441	Plinth padding confounds measures of posteroanterior spinal stiffness.	N	RAYYAN-INCLUSION: {"Excluded"} | RAYYAN-EXCLUSION-REASONS: wrong population
1442	Do Physical Therapy and Yoga Improve Pain and Disability through Psychological Mechanisms? A Causal Mediation Analysis of Adults with Chronic Low Back Pain.	N	RAYYAN-INCLUSION: {"Excluded"} | RAYYAN-EXCLUSION-REASONS: wrong population
1443	Traditional physical therapy exercises combined with sensorimotor training: The effects on clinical outcomes for chronic neck pain in a double-blind, randomized controlled trial.	N	RAYYAN-INCLUSION: {"Excluded"} | RAYYAN-EXCLUSION-REASONS: wrong population
1444	Are pain-related fears mediators for reducing disability and pain in patients with complex regional pain syndrome type 1? An explorative analysis on pain exposure physical therapy.	N	RAYYAN-INCLUSION: {"Excluded"} | RAYYAN-EXCLUSION-REASONS: wrong population
1445	Effect of postural balance training on gait parameters in children with cerebral palsy.	N	RAYYAN-INCLUSION: {"Excluded"} | RAYYAN-EXCLUSION-REASONS: wrong population
1446	Pelvic-floor rehabilitation, Part 2: Pelvic-floor reeducation with interferential currents and exercise in the treatment of genuine stress incontinence in postpartum women--a cohort study.	N	RAYYAN-INCLUSION: {"Excluded"} | RAYYAN-EXCLUSION-REASONS: wrong intervention
1447	Effectiveness of physical therapy treatment in addition to usual podiatry management of plantar heel pain: a randomized clinical trial.	N	RAYYAN-INCLUSION: {"Excluded"} | RAYYAN-EXCLUSION-REASONS: wrong population
1448	Treatment of disability associated with chronic non-specific low back pain using core stabilization exercises in Pakistani population.	N	RAYYAN-INCLUSION: {"Excluded"} | RAYYAN-EXCLUSION-REASONS: wrong population
1449	Mirror Therapy with Neuromuscular Electrical Stimulation for improving motor function of stroke survivors: A pilot randomized clinical study.	N	RAYYAN-INCLUSION: {"Excluded"} | RAYYAN-EXCLUSION-REASONS: wrong population
1450	Spinal Stabilization Exercise Effectiveness for Low Back Pain in Adolescent Idiopathic Scoliosis: A Randomized Trial.	N	RAYYAN-INCLUSION: {"Excluded"} | RAYYAN-EXCLUSION-REASONS: wrong population
1451	The way forward for hydrotherapy.	N	RAYYAN-INCLUSION: {"Excluded"} | RAYYAN-EXCLUSION-REASONS: wrong population
1452	Intensive physiotherapy versus home-based exercise and custom-made orthotic insoles in patients with plantar fasciitis: Pilot study.	N	RAYYAN-INCLUSION: {"Excluded"} | RAYYAN-EXCLUSION-REASONS: wrong population
1453	Effect of whole body vibration training on bone mineral density and functional capacity in children with thalassemia.	N	RAYYAN-INCLUSION: {"Excluded"} | RAYYAN-EXCLUSION-REASONS: wrong intervention
1454	Maximizing shoulder function after accessory nerve injury and neck dissection surgery: A multicenter randomized controlled trial.	N	RAYYAN-INCLUSION: {"Excluded"} | RAYYAN-EXCLUSION-REASONS: wrong outcome,wrong population
1455	Physical therapy and cognitive-behavioral treatment for complex regional pain syndromes.	N	RAYYAN-INCLUSION: {"Excluded"} | RAYYAN-EXCLUSION-REASONS: wrong population
1456	Effects of distally fixated versus nondistally fixated leg extensor resistance training on knee pain in the early period after anterior cruciate ligament reconstruction.	N	RAYYAN-INCLUSION: {"Excluded"} | RAYYAN-EXCLUSION-REASONS: wrong population
1457	Effects of a behavioral medicine intervention on pain, health, and behavior among community-dwelling older adults: a randomized controlled trial.	N	RAYYAN-INCLUSION: {"Excluded"} | RAYYAN-EXCLUSION-REASONS: wrong population
1458	Exercise on balance and function for knee osteoarthritis: A randomized controlled trial.	N	RAYYAN-INCLUSION: {"Excluded"} | RAYYAN-EXCLUSION-REASONS: wrong population
1459	Feasibility and effectiveness of circuit training in acute stroke rehabilitation.	N	RAYYAN-INCLUSION: {"Excluded"} | RAYYAN-EXCLUSION-REASONS: wrong population
1460	Jack-knife stretching and active knee extension stretching equally improve the relative flexibility of the hamstring muscles between the low back: A randomized controlled trial.	N	RAYYAN-INCLUSION: {"Excluded"} | RAYYAN-EXCLUSION-REASONS: wrong population
1461	The effectiveness of adding a scapular exercise programme to physical therapy treatment in patients with distal radius fracture treated conservatively: a randomized controlled trial.	N	RAYYAN-INCLUSION: {"Excluded"} | RAYYAN-EXCLUSION-REASONS: wrong population
1462	Long-Term Specialized Physical Therapy in Cervical Dystonia: Outcomes of a Randomized Controlled Trial.	N	RAYYAN-INCLUSION: {"Excluded"} | RAYYAN-EXCLUSION-REASONS: wrong population
1463	Does continuing education improve physical therapists' effectiveness in treating neck pain? A randomized clinical trial.	N	RAYYAN-INCLUSION: {"Excluded"} | RAYYAN-EXCLUSION-REASONS: wrong population
1464	Controlled trial of physiotherapy and occupational therapy for Parkinson's disease.	N	RAYYAN-INCLUSION: {"Excluded"} | RAYYAN-EXCLUSION-REASONS: wrong population
1465	Additional Effects of a Physical Therapy Protocol on Headache Frequency, Pressure Pain Threshold, and Improvement Perception in Patients With Migraine and Associated Neck Pain: A Randomized Controlled Trial.	N	RAYYAN-INCLUSION: {"Excluded"} | RAYYAN-EXCLUSION-REASONS: wrong population
1466	Lack of Benefit of Physical Therapy on Function Following Supracondylar Humeral Fracture: A Randomized Controlled Trial.	N	RAYYAN-INCLUSION: {"Excluded"} | RAYYAN-EXCLUSION-REASONS: wrong population
1467	Efficacy of short-term intrapulmonary percussive ventilation in patients with chronic obstructive pulmonary disease.	N	RAYYAN-INCLUSION: {"Excluded"} | RAYYAN-EXCLUSION-REASONS: wrong population
1468	Moderate effect of ankle foot orthosis versus ground reaction ankle foot orthosis on balance in children with diplegic cerebral palsy.	N	RAYYAN-INCLUSION: {"Excluded"} | RAYYAN-EXCLUSION-REASONS: wrong population
1469	Ergonomic Latex Pillows as a Part of a Multimodal Intervention or as an Adjunct to Rehabilitation Programs in Cervical Spondylosis: Are They Useful?: A Randomized Controlled Trial.	N	RAYYAN-INCLUSION: {"Excluded"} | RAYYAN-EXCLUSION-REASONS: wrong population
1470	[Validity of using physical therapy in combined treatment of chronic prostatitis].	N	RAYYAN-INCLUSION: {"Excluded"} | RAYYAN-EXCLUSION-REASONS: wrong population
1471	[The value of physical therapy with VRP 1-Desitin ("Flutter")].	N	RAYYAN-INCLUSION: {"Excluded"} | RAYYAN-EXCLUSION-REASONS: wrong population
1472	Comparison of Physical Therapy and Physician Pathways for Employees with Recent Onset Musculoskeletal Pain: A Randomized Controlled Trial.	N	RAYYAN-INCLUSION: {"Excluded"} | RAYYAN-EXCLUSION-REASONS: wrong population
1473	Efficacy of community-based physiotherapy networks for patients with Parkinson's disease: a cluster-randomised trial.	N	RAYYAN-INCLUSION: {"Excluded"} | RAYYAN-EXCLUSION-REASONS: wrong population
1474	Comparative analysis of biofeedback and physical therapy for treatment of urinary stress incontinence in women.	N	RAYYAN-INCLUSION: {"Excluded"} | RAYYAN-EXCLUSION-REASONS: wrong intervention
1475	The efficacy of aerobic training on the pulmonary functions of hemophilic A patients: a randomized controlled trial.	N	RAYYAN-INCLUSION: {"Excluded"} | RAYYAN-EXCLUSION-REASONS: wrong population
1476	Effect of simultaneous proprioceptive-visual feedback on gait of children with spastic diplegic cerebral palsy.	N	RAYYAN-INCLUSION: {"Excluded"} | RAYYAN-EXCLUSION-REASONS: wrong population
1477	Body Weight Support Treadmill Training for Children With Developmental Delay Who Are Ambulatory.	N	RAYYAN-INCLUSION: {"Excluded"} | RAYYAN-EXCLUSION-REASONS: wrong intervention
1478	Vestibular rehabilitation for patients with agoraphobia and vestibular dysfunction: a pilot study.	N	RAYYAN-INCLUSION: {"Excluded"} | RAYYAN-EXCLUSION-REASONS: wrong population
1479	[Comparison of the analgesic effect of interferential current (IFC) and TENS in patients with low back pain].	N	RAYYAN-INCLUSION: {"Excluded"} | RAYYAN-EXCLUSION-REASONS: wrong population
1480	Can mental practice increase ankle dorsiflexor torque?	N	RAYYAN-INCLUSION: {"Excluded"} | RAYYAN-EXCLUSION-REASONS: wrong population
1481	Changes in bite force and muscle forces in the upper extremities after counter irritation.	N	RAYYAN-INCLUSION: {"Excluded"} | RAYYAN-EXCLUSION-REASONS: wrong population
1482	[Cast immobilization versus vacuum stabilizing system. Early functional results after osteosynthesis of ankle joint fractures].	N	RAYYAN-INCLUSION: {"Excluded"} | RAYYAN-EXCLUSION-REASONS: wrong population
1483	Changes in Perceived Stress After Yoga, Physical Therapy, and Education Interventions for Chronic Low Back Pain: A Secondary Analysis of a Randomized Controlled Trial.	N	RAYYAN-INCLUSION: {"Excluded"} | RAYYAN-EXCLUSION-REASONS: wrong population
1484	Effect of occupational therapy on functional and emotional outcomes after hip fracture treatment: a randomized controlled trial.	N	RAYYAN-INCLUSION: {"Excluded"} | RAYYAN-EXCLUSION-REASONS: wrong population
1485	Association between composites of selected motion palpation and pain provocation tests for sacroiliac joint disorders.	N	RAYYAN-INCLUSION: {"Excluded"} | RAYYAN-EXCLUSION-REASONS: wrong population
1486	Robot-assisted gait training for patients with hemiparesis due to stroke.	N	RAYYAN-INCLUSION: {"Excluded"} | RAYYAN-EXCLUSION-REASONS: wrong population
1487	Effects of ULEM apparatus on motor function of patients with stroke. m.	N	RAYYAN-INCLUSION: {"Excluded"} | RAYYAN-EXCLUSION-REASONS: wrong population
1488	Training novice clinicians improves observation accuracy of the upper extremity after stroke.	N	RAYYAN-INCLUSION: {"Excluded"} | RAYYAN-EXCLUSION-REASONS: wrong population
1489	Adhesive capsulitis of the shoulder: therapeutic contribution of subacromial bursography.	N	RAYYAN-INCLUSION: {"Excluded"} | RAYYAN-EXCLUSION-REASONS: wrong population
1490	Effect of including a clinical example on the ability of physical therapists to apply information in a technical research report.	N	RAYYAN-INCLUSION: {"Excluded"} | RAYYAN-EXCLUSION-REASONS: wrong population
1491	Psychosocial Mechanisms of Cognitive-Behavioral-Based Physical Therapy Outcomes After Spine Surgery: Preliminary Findings From Mediation Analyses.	N	RAYYAN-INCLUSION: {"Excluded"} | RAYYAN-EXCLUSION-REASONS: wrong population
1492	Effectiveness and Cost-Effectiveness of Different Weekly Frequencies of Pilates for Chronic Low Back Pain: Randomized Controlled Trial.	N	RAYYAN-INCLUSION: {"Excluded"} | RAYYAN-EXCLUSION-REASONS: wrong population
1493	The effects of strengthening exercises for wrist flexors and extensors on muscle strength and counter-stroke performance in amateur table tennis players.	N	RAYYAN-INCLUSION: {"Excluded"} | RAYYAN-EXCLUSION-REASONS: wrong population
1494	Vestibular rehabilitation using the Nintendo® Wii Balance Board -- a user-friendly alternative for central nervous compensation.	N	RAYYAN-INCLUSION: {"Excluded"} | RAYYAN-EXCLUSION-REASONS: wrong population
1495	A 3-year follow-up of a multidisciplinary rehabilitation programme for back and neck pain.	N	RAYYAN-INCLUSION: {"Excluded"} | RAYYAN-EXCLUSION-REASONS: wrong population
1496	Effects of immobilization on plantar-flexion torque, fatigue resistance, and functional ability following an ankle fracture.	N	RAYYAN-INCLUSION: {"Excluded"} | RAYYAN-EXCLUSION-REASONS: wrong population
1497	The Effect of Vestibular Stimulation on Motor Functions of Children With Cerebral Palsy.	N	RAYYAN-INCLUSION: {"Excluded"} | RAYYAN-EXCLUSION-REASONS: wrong population
1498	Effect of eye movements on dynamic equilibrium.	N	RAYYAN-INCLUSION: {"Excluded"} | RAYYAN-EXCLUSION-REASONS: wrong population
1499	Ipsilateral and contralateral effects of proprioceptive neuromuscular facilitation techniques on hip motion and electromyographic activity.	N	RAYYAN-INCLUSION: {"Excluded"} | RAYYAN-EXCLUSION-REASONS: wrong population
1500	The effectiveness of Kinesio taping and conventional physical therapy in the management of chronic low back pain: a randomized clinical trial.	N	RAYYAN-INCLUSION: {"Excluded"} | RAYYAN-EXCLUSION-REASONS: wrong population
1501	Randomized controlled trial of home rehabilitation for patients with ischemic stroke: impact upon disability and elderly depression.	N	RAYYAN-INCLUSION: {"Excluded"} | RAYYAN-EXCLUSION-REASONS: wrong population
1502	The effect of a whole-body vibration therapy on the sitting balance of subacute stroke patients: a randomized controlled trial.	N	RAYYAN-INCLUSION: {"Excluded"} | RAYYAN-EXCLUSION-REASONS: wrong population
1503	High intra- and inter-rater chance variation of the movement assessment battery for children 2, ageband 2.	N	RAYYAN-INCLUSION: {"Excluded"} | RAYYAN-EXCLUSION-REASONS: wrong population
1504	Early magnetic resonance imaging in acute knee injury: a cost analysis.	N	RAYYAN-INCLUSION: {"Excluded"} | RAYYAN-EXCLUSION-REASONS: wrong population
1505	Learning lumbar spine mobilization: the effects of frequency and self-control of feedback.	N	RAYYAN-INCLUSION: {"Excluded"} | RAYYAN-EXCLUSION-REASONS: wrong population
1506	Efficacy of a multimodal physiotherapy treatment program for hip osteoarthritis: a randomised placebo-controlled trial protocol.	N	RAYYAN-INCLUSION: {"Excluded"} | RAYYAN-EXCLUSION-REASONS: wrong population
1507	Effect of an in-home occupational and physical therapy intervention on reducing mortality in functionally vulnerable older people: preliminary findings.	N	RAYYAN-INCLUSION: {"Excluded"} | RAYYAN-EXCLUSION-REASONS: wrong population
1508	Objective outcome analysis of soft shell helmet therapy in the treatment of deformational plagiocephaly.	N	RAYYAN-INCLUSION: {"Excluded"} | RAYYAN-EXCLUSION-REASONS: wrong population
1509	The Northwick Park Care Needs Assessment (NPCNA): a directly costable outcome measure in rehabilitation.	N	RAYYAN-INCLUSION: {"Excluded"} | RAYYAN-EXCLUSION-REASONS: wrong population
1510	Early versus delayed shoulder motion following axillary dissection: a randomized prospective study.	N	RAYYAN-INCLUSION: {"Excluded"} | RAYYAN-EXCLUSION-REASONS: wrong population
1511	Pelvic Floor Biometric Changes Assessed by 4D Translabial Ultrassound in Women With Vulvodynia Submitted to Physical Therapy: A Pilot Study of a Randomized Controlled Trial.	N	RAYYAN-INCLUSION: {"Excluded"} | RAYYAN-EXCLUSION-REASONS: wrong population
1512	Translating Evidence-Based Protocols Into the Home Healthcare Setting.	N	RAYYAN-INCLUSION: {"Excluded"} | RAYYAN-EXCLUSION-REASONS: wrong population
1513	Feasibility of Chest Wall and Diaphragm Proprioceptive Neuromuscular Facilitation (PNF) Techniques in Mechanically Ventilated Patients.	N	RAYYAN-INCLUSION: {"Excluded"} | RAYYAN-EXCLUSION-REASONS: wrong population
1514	Fascial manipulation vs. standard physical therapy practice for low back pain diagnoses: A pragmatic study.	N	RAYYAN-INCLUSION: {"Excluded"} | RAYYAN-EXCLUSION-REASONS: wrong population
1515	Effects of conventional physical therapy and functional strength training on upper limb motor recovery after stroke: a randomized phase II study.	N	RAYYAN-INCLUSION: {"Excluded"} | RAYYAN-EXCLUSION-REASONS: wrong population
1516	Efficacy and cost-effectiveness of physiotherapy following glenohumeral joint distension for adhesive capsulitis: a randomized trial.	N	RAYYAN-INCLUSION: {"Excluded"} | RAYYAN-EXCLUSION-REASONS: wrong population
1517	Targeted postoperative care improves discharge outcome after hip or knee arthroplasty.	N	RAYYAN-INCLUSION: {"Excluded"} | RAYYAN-EXCLUSION-REASONS: wrong population
1518	Physical and exercise therapy for treatment of the rheumatoid hand.	N	RAYYAN-INCLUSION: {"Excluded"} | RAYYAN-EXCLUSION-REASONS: wrong population
1519	Clinical electromyographic feedback following meniscectomy. A multiple regression experimental analysis.	N	RAYYAN-INCLUSION: {"Excluded"} | RAYYAN-EXCLUSION-REASONS: wrong population
1520	Movement System Impairment-Based Classification Treatment Versus General Exercises for Chronic Low Back Pain: Randomized Controlled Trial.	N	RAYYAN-INCLUSION: {"Excluded"} | RAYYAN-EXCLUSION-REASONS: wrong population
1521	Surface Perturbation Training to Prevent Falls in Older Adults: A Highly Pragmatic, Randomized Controlled Trial.	N	RAYYAN-INCLUSION: {"Excluded"} | RAYYAN-EXCLUSION-REASONS: wrong population
1522	Effects of low-intensity pulsed ultrasound on pain and functional disability in patients with early-stage lumbar spondylolysis: A randomized controlled trial.	N	RAYYAN-INCLUSION: {"Excluded"} | RAYYAN-EXCLUSION-REASONS: wrong population
1523	Cardiorespiratory repercussions according to the abdominal circumference measurement of men with obstructive respiratory disorder submitted to respiratory physiotherapy.	N	RAYYAN-INCLUSION: {"Excluded"} | RAYYAN-EXCLUSION-REASONS: wrong population
1524	Physical therapy for urinary incontinence in postmenopausal women with osteoporosis or low bone density: a randomized controlled trial.	N	RAYYAN-INCLUSION: {"Excluded"} | RAYYAN-EXCLUSION-REASONS: wrong population
1525	Enhancement of Cortical Excitability and Lower Limb Motor Function in Patients With Stroke by Transcranial Direct Current Stimulation.	N	RAYYAN-INCLUSION: {"Excluded"} | RAYYAN-EXCLUSION-REASONS: wrong population
1526	Gait and physical impairments in patients with acute ankle sprains who did not receive physical therapy.	N	RAYYAN-INCLUSION: {"Excluded"} | RAYYAN-EXCLUSION-REASONS: wrong population
1527	The provision of care for residents dying in U.K. nursing care homes.	N	RAYYAN-INCLUSION: {"Excluded"} | RAYYAN-EXCLUSION-REASONS: wrong population
1528	The usefulness of on-site physical therapy-led triage services for professional orchestral musicians -- a national cohort study.	N	RAYYAN-INCLUSION: {"Excluded"} | RAYYAN-EXCLUSION-REASONS: wrong population
1529	Effect on health-related quality of life of a multimodal physiotherapy program in patients with chronic musculoskeletal disorders.	N	RAYYAN-INCLUSION: {"Excluded"} | RAYYAN-EXCLUSION-REASONS: wrong population
1530	A clinical tool to measure trunk control in children with cerebral palsy: the Trunk Control Measurement Scale.	N	RAYYAN-INCLUSION: {"Excluded"} | RAYYAN-EXCLUSION-REASONS: wrong population
1531	Cost-utility and cost-effectiveness analyses of a long-term, high-intensity exercise program compared with conventional physical therapy in patients with rheumatoid arthritis.	N	RAYYAN-INCLUSION: {"Excluded"} | RAYYAN-EXCLUSION-REASONS: wrong population
1532	Adaptive robotic rehabilitation of locomotion: a clinical study in spinally injured individuals.	N	RAYYAN-INCLUSION: {"Excluded"} | RAYYAN-EXCLUSION-REASONS: wrong intervention
1533	Treatment of low-back pain.	N	RAYYAN-INCLUSION: {"Excluded"} | RAYYAN-EXCLUSION-REASONS: wrong population
1534	[Conservative treatment of sciatica].	N	RAYYAN-INCLUSION: {"Excluded"} | RAYYAN-EXCLUSION-REASONS: wrong population
1535	Partial body weight treadmill training in persons with chronic stroke.	N	RAYYAN-INCLUSION: {"Excluded"} | RAYYAN-EXCLUSION-REASONS: wrong population
1536	Hamstring muscle strain treated by mobilizing the sacroiliac joint.	N	RAYYAN-INCLUSION: {"Excluded"} | RAYYAN-EXCLUSION-REASONS: wrong population
1537	An individualized decision between physical therapy or surgery for patients with degenerative meniscal tears cannot be based on continuous treatment selection markers: a marker-by-treatment analysis of the ESCAPE study.	N	RAYYAN-INCLUSION: {"Excluded"} | RAYYAN-EXCLUSION-REASONS: wrong population
1538	Some problems of measurement in clinical trials of physiotherapy, with particular reference to the assessment of pain.	N	RAYYAN-INCLUSION: {"Excluded"} | RAYYAN-EXCLUSION-REASONS: wrong population
1539	The accuracy of estimating neck movements.	N	RAYYAN-INCLUSION: {"Excluded"} | RAYYAN-EXCLUSION-REASONS: wrong population
1540	Effectiveness of behavioral graded activity after first-time lumbar disc surgery: short term results of a randomized controlled trial.	N	RAYYAN-INCLUSION: {"Excluded"} | RAYYAN-EXCLUSION-REASONS: wrong population
1541	The cost-effectiveness of an indicated blended care intervention in primary care compared to usual care in patients with moderate persistent somatic symptoms.	N	RAYYAN-INCLUSION: {"Excluded"} | RAYYAN-EXCLUSION-REASONS: wrong population
1542	Liposomal Bupivacaine vs Plain Bupivacaine in Periarticular Injection for Control of Pain and Early Motion in Total Knee Arthroplasty: A Randomized, Prospective Study.	N	RAYYAN-INCLUSION: {"Excluded"} | RAYYAN-EXCLUSION-REASONS: wrong population
1543	Cervical Lateral Glide Neural Mobilization Is Effective in Treating Cervicobrachial Pain: A Randomized Waiting List Controlled Clinical Trial.	N	RAYYAN-INCLUSION: {"Excluded"} | RAYYAN-EXCLUSION-REASONS: wrong population
1544	Axillary Ultrasound and Laser Combined With Postisometric Facilitation in Treatment of Shoulder Adhesive Capsulitis: A Randomized Clinical Trial.	N	RAYYAN-INCLUSION: {"Excluded"} | RAYYAN-EXCLUSION-REASONS: wrong population
1545	Physical therapy treatment effectiveness for osteoarthritis of the knee: a randomized comparison of supervised clinical exercise and manual therapy procedures versus a home exercise program.	N	RAYYAN-INCLUSION: {"Excluded"} | RAYYAN-EXCLUSION-REASONS: wrong population
1546	The effects of maternal antenatal decompression treatment on infant mental development.	N	RAYYAN-INCLUSION: {"Excluded"} | RAYYAN-EXCLUSION-REASONS: wrong population
1547	Effectiveness of Suprascapular Nerve Pulsed Radiofrequency Treatment for Hemiplegic Shoulder Pain: A Randomized-Controlled Trial.	N	RAYYAN-INCLUSION: {"Excluded"} | RAYYAN-EXCLUSION-REASONS: wrong population
1548	Effectiveness of two physical therapy interventions, relative to dental treatment in individuals with bruxism: study protocol of a randomized clinical trial.	N	RAYYAN-INCLUSION: {"Excluded"} | RAYYAN-EXCLUSION-REASONS: wrong population
1549	The effectiveness of manual physical therapy and exercise for mechanical neck pain: a randomized clinical trial.	N	RAYYAN-INCLUSION: {"Excluded"} | RAYYAN-EXCLUSION-REASONS: wrong population
1550	The effect of a preoperative physical therapy education program on short-term outcomes of patients undergoing elective total hip arthroplasty: A controlled prospective clinical trial.	N	RAYYAN-INCLUSION: {"Excluded"} | RAYYAN-EXCLUSION-REASONS: wrong population
1551	The effectiveness of a posted information package on the beliefs and behavior of musculoskeletal practitioners: the UK Chiropractors, Osteopaths, and Musculoskeletal Physiotherapists Low Back Pain ManagemENT (COMPLeMENT) randomized trial.	N	RAYYAN-INCLUSION: {"Excluded"} | RAYYAN-EXCLUSION-REASONS: wrong population
1552	Effect of Antigravity Treadmill Training on Gait and Balance in Patients with Diabetic Polyneuropathy: A Randomized Controlled Trial.	N	RAYYAN-INCLUSION: {"Excluded"} | RAYYAN-EXCLUSION-REASONS: wrong intervention
1553	Effects of Wii Fit Rehabilitation on Lower Extremity Functional Status in Adults With Severe Burns: A Randomized Controlled Trial.	N	RAYYAN-INCLUSION: {"Excluded"} | RAYYAN-EXCLUSION-REASONS: wrong population
1554	A trial of an activating intervention for chronic back pain in primary care and physical therapy settings.	N	RAYYAN-INCLUSION: {"Excluded"} | RAYYAN-EXCLUSION-REASONS: wrong population
1555	[Rehabilitation of patients with chronic bronchitis and spine diseases].	N	RAYYAN-INCLUSION: {"Excluded"} | RAYYAN-EXCLUSION-REASONS: wrong population
1556	Group physiotherapy improves time use by patients with stroke in rehabilitation.	N	RAYYAN-INCLUSION: {"Excluded"} | RAYYAN-EXCLUSION-REASONS: wrong population
1557	Reliability of faculty assessments of student case histories: a problem in chiropractic education.	N	RAYYAN-INCLUSION: {"Excluded"} | RAYYAN-EXCLUSION-REASONS: wrong population
1558	Training examiners to administer a quantitative neurological examination for a multicenter clinical trial.	N	RAYYAN-INCLUSION: {"Excluded"} | RAYYAN-EXCLUSION-REASONS: wrong population
1559	Some cautionary comments on the use of retrospective designs to evaluate treatment efficacy.	N	RAYYAN-INCLUSION: {"Excluded"} | RAYYAN-EXCLUSION-REASONS: wrong population
1560	Interprofessional ethics and professionalism debates: findings from a study involving physiotherapy and pharmacy students.	N	RAYYAN-INCLUSION: {"Excluded"} | RAYYAN-EXCLUSION-REASONS: wrong population
1561	An untethered shoe with vibratory feedback for improving gait of Parkinson's patients: the PDShoe.	N	RAYYAN-INCLUSION: {"Excluded"} | RAYYAN-EXCLUSION-REASONS: wrong population
1562	The correlation of selected physical examination findings and the efficacy of physiotherapy for chronic lumbosacral pain.	N	RAYYAN-INCLUSION: {"Excluded"} | RAYYAN-EXCLUSION-REASONS: wrong population
1563	[Physiotherapy in chronic obstructive pulmonary disease with and without mask training].	N	RAYYAN-INCLUSION: {"Excluded"} | RAYYAN-EXCLUSION-REASONS: wrong population
1564	[The effect of verapamil on external respiratory function in bronchial asthma patients during high-altitude speleotherapy].	N	RAYYAN-INCLUSION: {"Excluded"} | RAYYAN-EXCLUSION-REASONS: wrong population
1565	Inefficiency of chest percussion in the physical therapy of chronic bronchitis.	N	RAYYAN-INCLUSION: {"Excluded"} | RAYYAN-EXCLUSION-REASONS: wrong population
1566	Comparison of physical therapy and arthroscopic partial meniscectomy treatments in degenerative meniscus tears and the effect of combined hyaluronic acid injection with these treatments: A randomized clinical trial.	N	RAYYAN-INCLUSION: {"Excluded"} | RAYYAN-EXCLUSION-REASONS: wrong population
1567	Evaluation of independent versus integrated effects of reciprocal electrical stimulation and botulinum toxin-A on dynamic limits of postural stability and ankle kinematics in spastic diplegia: a single-blinded randomized trial.	N	RAYYAN-INCLUSION: {"Excluded"} | RAYYAN-EXCLUSION-REASONS: wrong population
1568	Neonatal PT Improves Neurobehavior and General Movements in Moderate to Late Preterm Infants Born in India: An RCT.	N	RAYYAN-INCLUSION: {"Excluded"} | RAYYAN-EXCLUSION-REASONS: wrong population
1569	Forward head posture (FHP) angle and plantar pressure resulting from oscillatory stimulation training of the shoulder joint: A randomized controlled trial.	N	RAYYAN-INCLUSION: {"Excluded"} | RAYYAN-EXCLUSION-REASONS: wrong population
1570	The effectiveness of breathing patterns to control maternal anxiety during the first period of labor: A randomized controlled clinical trial.	N	RAYYAN-INCLUSION: {"Excluded"} | RAYYAN-EXCLUSION-REASONS: wrong population
1571	Effect of upper extremity proprioceptive neuromuscular facilitation combined with elastic resistance bands on respiratory muscle strength: a randomized controlled trial.	N	RAYYAN-INCLUSION: {"Excluded"} | RAYYAN-EXCLUSION-REASONS: wrong population
1572	Segmental muscle vibration improves reaching movement in patients with chronic stroke. A randomized controlled trial.	N	RAYYAN-INCLUSION: {"Excluded"} | RAYYAN-EXCLUSION-REASONS: wrong population
1573	[Effective pain relief facilitates exercise therapy : Results of a multicenter study with controlled-release oxycodone in patients with movement pain].	N	RAYYAN-INCLUSION: {"Excluded"} | RAYYAN-EXCLUSION-REASONS: wrong population
1574	Changes in hip spasticity and strength following selective dorsal rhizotomy and physical therapy for spastic cerebral palsy.	N	RAYYAN-INCLUSION: {"Excluded"} | RAYYAN-EXCLUSION-REASONS: wrong population
1575	Effects of a movement and swimming program on vital capacity and water orientation skills of children with cerebral palsy.	N	RAYYAN-INCLUSION: {"Excluded"} | RAYYAN-EXCLUSION-REASONS: wrong population
1576	The influence of experience with a set of simulated patients on diagnosis of simulated patients not previously diagnosed.	N	RAYYAN-INCLUSION: {"Excluded"} | RAYYAN-EXCLUSION-REASONS: wrong population
1577	Comparison between primary care physiotherapy education/advice clinics and traditional hospital based physiotherapy treatment: a randomized trial.	N	RAYYAN-INCLUSION: {"Excluded"} | RAYYAN-EXCLUSION-REASONS: wrong population
1578	Can a regular leg extension bench be used in testing deficits of the quadriceps muscle during rehabilitation?	N	RAYYAN-INCLUSION: {"Excluded"} | RAYYAN-EXCLUSION-REASONS: wrong population
1579	Effects of different treatment modalities on gait symmetry and clinical measures for sacroiliac joint patients.	N	RAYYAN-INCLUSION: {"Excluded"} | RAYYAN-EXCLUSION-REASONS: wrong population
1580	Evaluation of directed coughing in cystic fibrosis.	N	RAYYAN-INCLUSION: {"Excluded"} | RAYYAN-EXCLUSION-REASONS: wrong population
1581	Effects of Virtual Reality with Motor Imagery Techniques in Patients with Parkinson's Disease: Study Protocol for a Randomized Controlled Trial.	N	RAYYAN-INCLUSION: {"Excluded"} | RAYYAN-EXCLUSION-REASONS: wrong population
1582	Efficacy of the McKenzie method in patients with chronic nonspecific low back pain: a protocol of randomized placebo-controlled trial.	N	RAYYAN-INCLUSION: {"Excluded"} | RAYYAN-EXCLUSION-REASONS: wrong population
1583	Clinical outcomes of remote asynchronous telerehabilitation are equivalent to traditional therapy following total knee arthroplasty: A randomized control study.	N	RAYYAN-INCLUSION: {"Excluded"} | RAYYAN-EXCLUSION-REASONS: wrong population
1584	Physical therapy program for cervical dystonia: a study of 20 cases.	N	RAYYAN-INCLUSION: {"Excluded"} | RAYYAN-EXCLUSION-REASONS: wrong population
1585	Supervised strengthening exercises versus home-based movement exercises after arthroscopic acromioplasty: a randomized clinical trial.	N	RAYYAN-INCLUSION: {"Excluded"} | RAYYAN-EXCLUSION-REASONS: wrong population
1586	Cost effectiveness of preventing falls and improving mobility in people with Parkinson disease: protocol for an economic evaluation alongside a clinical trial.	N	RAYYAN-INCLUSION: {"Excluded"} | RAYYAN-EXCLUSION-REASONS: wrong population
1587	Focused rehabilitation treatment of poorly functioning total knee arthroplasties.	N	RAYYAN-INCLUSION: {"Excluded"} | RAYYAN-EXCLUSION-REASONS: wrong population
1588	Dynamic surface electromyographic responses in chronic low back pain treated by traditional bone setting and conventional physical therapy.	N	RAYYAN-INCLUSION: {"Excluded"} | RAYYAN-EXCLUSION-REASONS: wrong population
1589	Preliminary evidence of the short-term effectiveness of alternative treatments for low back pain.	N	RAYYAN-INCLUSION: {"Excluded"} | RAYYAN-EXCLUSION-REASONS: wrong population
1590	Effects of footwear on measurements of balance and gait in women between the ages of 65 and 93 years.	N	RAYYAN-INCLUSION: {"Excluded"} | RAYYAN-EXCLUSION-REASONS: wrong population
1591	Immediate and long-term effects of chest physiotherapy in patients with cystic fibrosis.	N	RAYYAN-INCLUSION: {"Excluded"} | RAYYAN-EXCLUSION-REASONS: wrong population
1592	Effect of an on-site physical therapy on pain, posture, function and composition, and work-related health status in workers in Korea.	N	RAYYAN-INCLUSION: {"Excluded"} | RAYYAN-EXCLUSION-REASONS: wrong population
1593	The sitting active and prone passive lag test: an inter-rater reliability study.	N	RAYYAN-INCLUSION: {"Excluded"} | RAYYAN-EXCLUSION-REASONS: wrong population
1594	The validity of physical therapy assessment of low back pain via telerehabilitation in a clinical setting.	N	RAYYAN-INCLUSION: {"Excluded"} | RAYYAN-EXCLUSION-REASONS: wrong population
1595	Physical therapy vs. medical treatment of musculoskeletal disorders in dentistry--a randomised prospective study.	N	RAYYAN-INCLUSION: {"Excluded"} | RAYYAN-EXCLUSION-REASONS: wrong population
1596	Patient perceptions of physical therapy within a trial for back pain treatments (UK BEAM) [ISRCTN32683578].	N	RAYYAN-INCLUSION: {"Excluded"} | RAYYAN-EXCLUSION-REASONS: wrong population
1597	[Physical therapy in patients with COPD and tracheobronchial instability--comparison of 2 oscillating PEP systems (RC-Cornet, VRP1 Desitin). Results of a randommized prospective study of 90 patients].	N	RAYYAN-INCLUSION: {"Excluded"} | RAYYAN-EXCLUSION-REASONS: wrong population
1598	Task-specific physical therapy for optimization of gait recovery in acute stroke patients.	N	RAYYAN-INCLUSION: {"Excluded"} | RAYYAN-EXCLUSION-REASONS: wrong population
1599	Feasibility, acceptability and effects of multimodal pelvic floor physical therapy for gynecological cancer survivors suffering from painful sexual intercourse: A multicenter prospective interventional study.	N	RAYYAN-INCLUSION: {"Excluded"} | RAYYAN-EXCLUSION-REASONS: wrong population
1600	[Advantages of the use of Andro-Gin device for treatment of secretory infertility].	N	RAYYAN-INCLUSION: {"Excluded"} | RAYYAN-EXCLUSION-REASONS: wrong population
1601	[Orthopedic hippotherapy in postoperative rehabilitation of lumbar intervertebral disk patients. A prospective, randomized therapy study].	N	RAYYAN-INCLUSION: {"Excluded"} | RAYYAN-EXCLUSION-REASONS: wrong population
1602	Observations with high-dose Mydocalm therapy.	N	RAYYAN-INCLUSION: {"Excluded"} | RAYYAN-EXCLUSION-REASONS: wrong population
1603	Evaluation of chest percussion in the treatment of patients with copious sputum production.	N	RAYYAN-INCLUSION: {"Excluded"} | RAYYAN-EXCLUSION-REASONS: wrong population
1604	Comparison of a positive expiratory pressure (PEP) mask with postural drainage in patients with cystic fibrosis.	N	RAYYAN-INCLUSION: {"Excluded"} | RAYYAN-EXCLUSION-REASONS: wrong population
1605	Therapy impact on functional outcome in a controlled trial of stroke rehabilitation.	N	RAYYAN-INCLUSION: {"Excluded"} | RAYYAN-EXCLUSION-REASONS: wrong population
1606	The effects of functional electrical stimulation cycling on gait parameters in diplegic cerebral palsy: a single-blind randomized controlled trial.	N	RAYYAN-INCLUSION: {"Excluded"} | RAYYAN-EXCLUSION-REASONS: wrong intervention
1607	Meaningful gait speed improvement during the first 60 days poststroke: minimal clinically important difference.	N	RAYYAN-INCLUSION: {"Excluded"} | RAYYAN-EXCLUSION-REASONS: wrong population
1608	Effect of exercise devised to reduce arm tremor in the sighting phase of archery.	N	RAYYAN-INCLUSION: {"Excluded"} | RAYYAN-EXCLUSION-REASONS: wrong population
1609	Short and Long-Term Effects of Whole-Body Vibration on Spasticity and Motor Performance in Children With Hemiparetic Cerebral Palsy.	N	RAYYAN-INCLUSION: {"Excluded"} | RAYYAN-EXCLUSION-REASONS: wrong intervention
1610	Evaluation of single session physical therapy methods in bruxism patients using shear wave ultrasonography.	N	RAYYAN-INCLUSION: {"Excluded"} | RAYYAN-EXCLUSION-REASONS: wrong population
1611	Use of neuromuscular electrical stimulation to preserve the thickness of abdominal and chest muscles of critically ill patients: A randomized clinical trial.	N	RAYYAN-INCLUSION: {"Excluded"} | RAYYAN-EXCLUSION-REASONS: wrong population
1612	A comparison of computerized dynamic posturography therapy to standard balance physical therapy in individuals with Parkinson's disease: a pilot study.	N	RAYYAN-INCLUSION: {"Excluded"} | RAYYAN-EXCLUSION-REASONS: wrong population
1613	Does the presence of sensory hypersensitivity influence outcomes of physical rehabilitation for chronic whiplash?--A preliminary RCT.	N	RAYYAN-INCLUSION: {"Excluded"} | RAYYAN-EXCLUSION-REASONS: wrong population
1614	Minimal incision protocols for anesthesia, pain management, and physical therapy with standard incisions in hip and knee arthroplasties: the effect on early outcomes.	N	RAYYAN-INCLUSION: {"Excluded"} | RAYYAN-EXCLUSION-REASONS: wrong population
1615	Impact of spinal cord stimulation on sensory characteristics in complex regional pain syndrome type I: a randomized trial.	N	RAYYAN-INCLUSION: {"Excluded"} | RAYYAN-EXCLUSION-REASONS: wrong population
1616	Anterior knee pain: a clinical comparison of rehabilitation methods.	N	RAYYAN-INCLUSION: {"Excluded"} | RAYYAN-EXCLUSION-REASONS: wrong population
1617	Do physical therapy and occupational therapy reduce the impairment percentage in reflex sympathetic dystrophy?	N	RAYYAN-INCLUSION: {"Excluded"} | RAYYAN-EXCLUSION-REASONS: wrong intervention
1618	Comparison of upper-extremity balance tasks and force platform testing in persons with hemiparesis.	N	RAYYAN-INCLUSION: {"Excluded"} | RAYYAN-EXCLUSION-REASONS: wrong population
1619	Low back pain: comparison of chiropractic and hospital outpatient treatment.	N	RAYYAN-INCLUSION: {"Excluded"} | RAYYAN-EXCLUSION-REASONS: wrong population
1620	[Rehabilitation of patients with acute myocardial infarct].	N	RAYYAN-INCLUSION: {"Excluded"} | RAYYAN-EXCLUSION-REASONS: wrong population
1621	Stroke Treatment Associated with Rehabilitation Therapy and Transcranial DC Stimulation (START-tDCS): a study protocol for a randomized controlled trial.	N	RAYYAN-INCLUSION: {"Excluded"} | RAYYAN-EXCLUSION-REASONS: wrong population
1622	Effects of motor physical therapy on bone mineralization in premature infants: a randomized controlled study.	N	RAYYAN-INCLUSION: {"Excluded"} | RAYYAN-EXCLUSION-REASONS: wrong population
1623	Comparison of outpatient and inpatient spa therapy in knee osteoarthritis.	N	RAYYAN-INCLUSION: {"Excluded"} | RAYYAN-EXCLUSION-REASONS: wrong population
1624	Effects of vestibular rehabilitation on gait performance in poststroke patients: a pilot randomized controlled trial.	N	RAYYAN-INCLUSION: {"Excluded"} | RAYYAN-EXCLUSION-REASONS: wrong population
1625	Acute effects of traditional Thai massage on electroencephalogram in patients with scapulocostal syndrome.	N	RAYYAN-INCLUSION: {"Excluded"} | RAYYAN-EXCLUSION-REASONS: wrong population
1626	After partial knee replacement, patients can kneel, but they need to be taught to do so: a single-blind randomized controlled trial.	N	RAYYAN-INCLUSION: {"Excluded"} | RAYYAN-EXCLUSION-REASONS: wrong population
1627	Current status and correlates of physicians' referral diagnoses for physical therapy.	N	RAYYAN-INCLUSION: {"Excluded"} | RAYYAN-EXCLUSION-REASONS: wrong population
1628	Effects of problem-oriented willed-movement therapy on motor abilities for people with poststroke cognitive deficits.	N	RAYYAN-INCLUSION: {"Excluded"} | RAYYAN-EXCLUSION-REASONS: wrong population
1629	Comparison of supervised exercise training and home-based exercise training in chronic heart failure.	N	RAYYAN-INCLUSION: {"Excluded"} | RAYYAN-EXCLUSION-REASONS: wrong population
1630	Adding ultrasound in the management of soft tissue disorders of the shoulder: a randomized placebo-controlled trial.	N	RAYYAN-INCLUSION: {"Excluded"} | RAYYAN-EXCLUSION-REASONS: wrong population
1631	Association of physical therapy techniques can improve pain and urinary symptoms outcomes in women with bladder pain syndrome. A randomized controlled trial.	N	RAYYAN-INCLUSION: {"Excluded"} | RAYYAN-EXCLUSION-REASONS: wrong intervention
1632	Anteromedial versus posterolateral hip musculature strengthening with dose-controlled in women with patellofemoral pain: A randomized controlled trial.	N	RAYYAN-INCLUSION: {"Excluded"} | RAYYAN-EXCLUSION-REASONS: wrong population
1633	Effects of therapeutic Tai Chi on balance, gait, and quality of life in chronic stroke patients.	N	RAYYAN-INCLUSION: {"Excluded"} | RAYYAN-EXCLUSION-REASONS: wrong population
1634	Effect of classification-specific treatment on lumbopelvic motion during hip rotation in people with low back pain.	N	RAYYAN-INCLUSION: {"Excluded"} | RAYYAN-EXCLUSION-REASONS: wrong population
1635	Muscle excitation, force response, and efficiency during explosive force production after diacutaneous fibrolysis on lateral gastrocnemius of recreational athletes.	N	RAYYAN-INCLUSION: {"Excluded"} | RAYYAN-EXCLUSION-REASONS: wrong population
1636	Effect of physiotherapy in asthmatic children--a one-year follow-up after physical training once a week.	N	RAYYAN-INCLUSION: {"Excluded"} | RAYYAN-EXCLUSION-REASONS: wrong population
1637	Methods for evaluating the therapeutic effect of non-medical treatment.	N	RAYYAN-INCLUSION: {"Excluded"} | RAYYAN-EXCLUSION-REASONS: wrong population
1638	[Comprehensive therapy of rosacea (a clinical and morphological study)].	N	RAYYAN-INCLUSION: {"Excluded"} | RAYYAN-EXCLUSION-REASONS: wrong population
1639	[Rehabilitation in the acute phase of myocardial infarct].	N	RAYYAN-INCLUSION: {"Excluded"} | RAYYAN-EXCLUSION-REASONS: wrong population
1640	Early Protocolized Versus Usual Care Rehabilitation for Pediatric Neurocritical Care Patients: A Randomized Controlled Trial.	N	RAYYAN-INCLUSION: {"Excluded"} | RAYYAN-EXCLUSION-REASONS: wrong population
1641	The relationship between sitting balance, trunk control and mobility with predictive for current mobility level in survivors of sub-acute stroke.	N	RAYYAN-INCLUSION: {"Excluded"} | RAYYAN-EXCLUSION-REASONS: wrong population
1642	An Alternative Method for Anatomy Training: Immersive Virtual Reality.	N	RAYYAN-INCLUSION: {"Excluded"} | RAYYAN-EXCLUSION-REASONS: wrong population
1643	Interdisciplinary concepts for design and implementation of mixed reality interactive neurorehabilitation systems for stroke.	N	RAYYAN-INCLUSION: {"Excluded"} | RAYYAN-EXCLUSION-REASONS: wrong population
1644	Addition of trunk restraint to home-based modified constraint-induced movement therapy does not bring additional benefits in chronic stroke individuals with mild and moderate upper limb impairments: A pilot randomized controlled trial.	N	RAYYAN-INCLUSION: {"Excluded"} | RAYYAN-EXCLUSION-REASONS: wrong population
1645	A virtual patient educational activity to improve interprofessional competencies: A randomized trial.	N	RAYYAN-INCLUSION: {"Excluded"} | RAYYAN-EXCLUSION-REASONS: wrong population
1646	Effects of visual-motor illusions with different visual stimuli on the sit-to-stand of people with hemiplegia following stroke: A randomized crossover controlled trial.	N	RAYYAN-INCLUSION: {"Excluded"} | RAYYAN-EXCLUSION-REASONS: wrong population
1647	Comparison of the effectiveness of high-intensity laser and ultrasound therapies in adhesive capsulitis: A randomized controlled study.	N	RAYYAN-INCLUSION: {"Excluded"} | RAYYAN-EXCLUSION-REASONS: wrong population
1648	Two weeks of additional standing balance circuit classes during inpatient rehabilitation are cost saving and effective: an economic evaluation.	N	RAYYAN-INCLUSION: {"Excluded"} | RAYYAN-EXCLUSION-REASONS: wrong population
1649	The effectiveness of balneotherapy in chronic neck pain.	N	RAYYAN-INCLUSION: {"Excluded"} | RAYYAN-EXCLUSION-REASONS: wrong population
1650	Responsiveness of 2 procedures for measurement of temporal and spatial gait parameters in older adults.	N	RAYYAN-INCLUSION: {"Excluded"} | RAYYAN-EXCLUSION-REASONS: wrong population
1651	Fear-avoidance beliefs as measured by the fear-avoidance beliefs questionnaire: change in fear-avoidance beliefs questionnaire is predictive of change in self-report of disability and pain intensity for patients with acute low back pain.	N	RAYYAN-INCLUSION: {"Excluded"} | RAYYAN-EXCLUSION-REASONS: wrong population
1652	Impact of Somatosensory Training on Neural and Functional Recovery of Lower Extremity in Patients with Chronic Stroke: A Single Blind Controlled Randomized Trial.	N	RAYYAN-INCLUSION: {"Excluded"} | RAYYAN-EXCLUSION-REASONS: wrong population
1653	Exergaming as an Additional Tool in Rehabilitation of Young Patients with Rheumatoid Arthritis: A Pilot Randomized Controlled Trial.	N	RAYYAN-INCLUSION: {"Excluded"} | RAYYAN-EXCLUSION-REASONS: wrong population
1654	An assessment of physiotherapist's delivery of behaviour change techniques within the SOLAS feasibility trial.	N	RAYYAN-INCLUSION: {"Excluded"} | RAYYAN-EXCLUSION-REASONS: wrong population
1655	Virtual rehabilitation via Nintendo Wii® and conventional physical therapy effectively treat post-stroke hemiparetic patients.	N	RAYYAN-INCLUSION: {"Excluded"} | RAYYAN-EXCLUSION-REASONS: wrong population
1656	Course and prognosis of recovery for chronic non-specific low back pain: design, therapy program and baseline data of a prospective cohort study.	N	RAYYAN-INCLUSION: {"Excluded"} | RAYYAN-EXCLUSION-REASONS: wrong population
1657	A randomized controlled trial on early physiotherapy intervention versus usual care in acute care unit for elderly: potential benefits in light of dietary intakes.	N	RAYYAN-INCLUSION: {"Excluded"} | RAYYAN-EXCLUSION-REASONS: wrong population
1658	Physical therapy plus general practitioners' care versus general practitioners' care alone for sciatica: a randomised clinical trial with a 12-month follow-up.	N	RAYYAN-INCLUSION: {"Excluded"} | RAYYAN-EXCLUSION-REASONS: wrong population
1659	Shifts in pelvic inclination angle and parasympathetic tone produced by Rolfing soft tissue manipulation.	N	RAYYAN-INCLUSION: {"Excluded"} | RAYYAN-EXCLUSION-REASONS: wrong population
1660	Revisiting the lumbosacral orthosis from the perspective of dynamical systems theory: a preliminary randomized clinical trial on patients with chronic low back pain.	N	RAYYAN-INCLUSION: {"Excluded"} | RAYYAN-EXCLUSION-REASONS: wrong population
1661	Clinical outcomes and cost-effectiveness of massage chair therapy versus basic physiotherapy in lower back pain patients: A randomized controlled trial.	N	RAYYAN-INCLUSION: {"Excluded"} | RAYYAN-EXCLUSION-REASONS: wrong population
1662	Developing physiotherapy student safety skills in readiness for clinical placement using standardised patients compared with peer-role play: a pilot non-randomised controlled trial.	N	RAYYAN-INCLUSION: {"Excluded"} | RAYYAN-EXCLUSION-REASONS: wrong population
1663	Short-distance walking speed tests in people with Parkinson disease: reliability, responsiveness, and validity.	N	RAYYAN-INCLUSION: {"Excluded"} | RAYYAN-EXCLUSION-REASONS: wrong population
1664	Training of reaching in stroke survivors with severe and chronic upper limb paresis using a novel nonrobotic device: a randomized clinical trial.	N	RAYYAN-INCLUSION: {"Excluded"} | RAYYAN-EXCLUSION-REASONS: wrong population
1665	Cost-utility analysis of physiotherapy treatment compared with physiotherapy advice in low back pain.	N	RAYYAN-INCLUSION: {"Excluded"} | RAYYAN-EXCLUSION-REASONS: wrong population
1666	The Lower Extremity Functional Scale (LEFS): scale development, measurement properties, and clinical application. North American Orthopaedic Rehabilitation Research Network.	N	RAYYAN-INCLUSION: {"Excluded"} | RAYYAN-EXCLUSION-REASONS: wrong population
1667	Effects of Exergames and Conventional Physical Therapy on Functional Physical Performance in Older Adults: A Randomized Controlled Trial.	N	RAYYAN-INCLUSION: {"Excluded"} | RAYYAN-EXCLUSION-REASONS: wrong population
1668	The effect of local vibration applied to the forearm extensor muscles on hand function and muscle activation in stroke patients: a randomized controlled study.	N	RAYYAN-INCLUSION: {"Excluded"} | RAYYAN-EXCLUSION-REASONS: wrong population
1669	Abdominal Massage in Functional Chronic Constipation: A Randomized Placebo-Controlled Trial.	N	RAYYAN-INCLUSION: {"Excluded"} | RAYYAN-EXCLUSION-REASONS: wrong population
1670	Evaluation of respiratory and peripheral muscle training in individuals undergoing myocardial revascularization.	N	RAYYAN-INCLUSION: {"Excluded"} | RAYYAN-EXCLUSION-REASONS: wrong population
1671	Does overground robotic gait training improve non-motor outcomes in patients with chronic stroke? Findings from a pilot study.	N	RAYYAN-INCLUSION: {"Excluded"} | RAYYAN-EXCLUSION-REASONS: wrong population
1672	Can Qigong improve non-motor symptoms in people with Parkinson's disease - A pilot randomized controlled trial?	N	RAYYAN-INCLUSION: {"Excluded"} | RAYYAN-EXCLUSION-REASONS: wrong population
1673	Implementation of a Personalized, Cost-Effective Physical Therapy Approach (Coach2Move) for Older Adults: Barriers and Facilitators.	N	RAYYAN-INCLUSION: {"Excluded"} | RAYYAN-EXCLUSION-REASONS: wrong population
1674	Increasing Recreational Physical Activity in Patients With Chronic Low Back Pain: A Pragmatic Controlled Clinical Trial.	N	RAYYAN-INCLUSION: {"Excluded"} | RAYYAN-EXCLUSION-REASONS: wrong population
1675	Integrating acupuncture with exercise-based physical therapy for knee osteoarthritis: a randomized controlled trial.	N	RAYYAN-INCLUSION: {"Excluded"} | RAYYAN-EXCLUSION-REASONS: wrong population
1676	Primary contact physiotherapy in emergency departments can reduce length of stay for patients with peripheral musculoskeletal injuries compared with secondary contact physiotherapy: a prospective non-randomised controlled trial.	N	RAYYAN-INCLUSION: {"Excluded"} | RAYYAN-EXCLUSION-REASONS: wrong population
1677	Combined exercise and motivation program: effect on the compliance and level of disability of patients with chronic low back pain: a randomized controlled trial.	N	RAYYAN-INCLUSION: {"Excluded"} | RAYYAN-EXCLUSION-REASONS: wrong population
1678	Is there any benefit of adding a central nervous system-focused intervention to a manual therapy and home stretching program for people with frozen shoulder? A randomized controlled trial.	N	RAYYAN-INCLUSION: {"Excluded"} | RAYYAN-EXCLUSION-REASONS: wrong population
1679	Cortical and spinal excitability changes after repetitive transcranial magnetic stimulation combined to physiotherapy in stroke spastic patients.	N	RAYYAN-INCLUSION: {"Excluded"} | RAYYAN-EXCLUSION-REASONS: wrong population
1680	The therapeutic role of motor imagery during the acute phase after total knee arthroplasty: a pilot study.	N	RAYYAN-INCLUSION: {"Excluded"} | RAYYAN-EXCLUSION-REASONS: wrong population
1681	Policy-into-practice for rheumatoid arthritis: randomized controlled trial and cohort study of e-learning targeting improved physiotherapy management.	N	RAYYAN-INCLUSION: {"Excluded"} | RAYYAN-EXCLUSION-REASONS: wrong population
1682	Functional recovery in lumbar spine surgery: a controlled trial of health behavior change counseling to improve outcomes.	N	RAYYAN-INCLUSION: {"Excluded"} | RAYYAN-EXCLUSION-REASONS: wrong population
1683	[The effects of two different continuous passive motion protocols on knee range of motion after total knee arthroplasty: a prospective analysis].	N	RAYYAN-INCLUSION: {"Excluded"} | RAYYAN-EXCLUSION-REASONS: wrong population
1684	Mental practice in chronic stroke: results of a randomized, placebo-controlled trial.	N	RAYYAN-INCLUSION: {"Excluded"} | RAYYAN-EXCLUSION-REASONS: wrong population
1685	Effect of combined kinetic therapy and percussion therapy on the resolution of atelectasis in critically ill patients.	N	RAYYAN-INCLUSION: {"Excluded"} | RAYYAN-EXCLUSION-REASONS: wrong population
1686	One-year follow-up comparison of the cost and effectiveness of chiropractic and physiotherapy as primary management for back pain. Subgroup analysis, recurrence, and additional health care utilization.	N	RAYYAN-INCLUSION: {"Excluded"} | RAYYAN-EXCLUSION-REASONS: wrong population
1687	Physical therapy improves venous hemodynamics in cases of primary varicosity: results of a controlled study.	N	RAYYAN-INCLUSION: {"Excluded"} | RAYYAN-EXCLUSION-REASONS: wrong population
1688	Ultrasound-guided genicular nerve block versus physical therapy for chronic knee osteoarthritis: a prospective randomised study.	N	RAYYAN-INCLUSION: {"Excluded"} | RAYYAN-EXCLUSION-REASONS: wrong population
1689	Progressive multi-component home-based physical therapy for deconditioned older adults following acute hospitalization: a pilot randomized controlled trial.	N	RAYYAN-INCLUSION: {"Excluded"} | RAYYAN-EXCLUSION-REASONS: wrong population
1690	A blinded randomized clinical trial of manual therapy and physiotherapy for chronic back and neck complaints: physical outcome measures.	N	RAYYAN-INCLUSION: {"Excluded"} | RAYYAN-EXCLUSION-REASONS: wrong population
1691	[Deep venous thrombosis prevention (author's transl)].	N	RAYYAN-INCLUSION: {"Excluded"} | RAYYAN-EXCLUSION-REASONS: wrong population
1692	Impact of the HOP-UP-PT program on older adults at risk to fall: a randomized controlled trial.	N	RAYYAN-INCLUSION: {"Excluded"} | RAYYAN-EXCLUSION-REASONS: wrong population
1693	Effectiveness of Physical Therapy- and Occupational Therapy-Based Rehabilitation in People Who Have Glioma and Are Undergoing Active Anticancer Treatment: Single-Blind, Randomized Controlled Trial.	N	RAYYAN-INCLUSION: {"Excluded"} | RAYYAN-EXCLUSION-REASONS: wrong population
1694	Incremental clinical effectiveness and cost effectiveness of providing supervised physiotherapy in addition to usual medical care in patients with osteoarthritis of the hip or knee: 2-year results of the MOA randomised controlled trial.	N	RAYYAN-INCLUSION: {"Excluded"} | RAYYAN-EXCLUSION-REASONS: wrong population
1695	Individualized functional restoration as an adjunct to advice for lumbar disc herniation with associated radiculopathy. A preplanned subgroup analysis of a randomized controlled trial.	N	RAYYAN-INCLUSION: {"Excluded"} | RAYYAN-EXCLUSION-REASONS: wrong population
1696	The effect of Astym® Therapy on muscle strength: a blinded, randomized, clinically controlled trial.	N	RAYYAN-INCLUSION: {"Excluded"} | RAYYAN-EXCLUSION-REASONS: wrong population
1697	Constraint-induced movement therapy in Parkinson's disease.	N	RAYYAN-INCLUSION: {"Excluded"} | RAYYAN-EXCLUSION-REASONS: wrong population
1698	Photochemotherapy of psoriasis with 4,5',8-trimethylpsoralen.	N	RAYYAN-INCLUSION: {"Excluded"} | RAYYAN-EXCLUSION-REASONS: wrong population
1699	[Cave therapy for respiratory diseases].	N	RAYYAN-INCLUSION: {"Excluded"} | RAYYAN-EXCLUSION-REASONS: wrong population
1700	Efficacy of acupuncture and electroacupuncture in patients with nonspecific low back pain: study protocol for a randomized controlled trial.	N	RAYYAN-INCLUSION: {"Excluded"} | RAYYAN-EXCLUSION-REASONS: wrong population
1701	[Administration of EHF-therapy in patients with drug-resistant epilepsy].	N	RAYYAN-INCLUSION: {"Excluded"} | RAYYAN-EXCLUSION-REASONS: wrong population
1702	The Aircast Walking Brace versus conventional casting methods. A comparison study.	N	RAYYAN-INCLUSION: {"Excluded"} | RAYYAN-EXCLUSION-REASONS: wrong population
1703	[Importance of an effective antibiotic therapy of sinusitis].	N	RAYYAN-INCLUSION: {"Excluded"} | RAYYAN-EXCLUSION-REASONS: wrong population
1704	Periarthritis of the shoulder: a controlled trial of physiotherapy.	N	RAYYAN-INCLUSION: {"Excluded"} | RAYYAN-EXCLUSION-REASONS: wrong population
1705	An extendor role for nurses.	N	RAYYAN-INCLUSION: {"Excluded"} | RAYYAN-EXCLUSION-REASONS: wrong population
1706	Home-based motor imagery intervention improves functional performance following total knee arthroplasty in the short term: a randomized controlled trial.	N	RAYYAN-INCLUSION: {"Excluded"} | RAYYAN-EXCLUSION-REASONS: wrong population
1707	Noninvasive ventilation and respiratory physical therapy reduce exercise-induced bronchospasm and pulmonary inflammation in children with asthma: randomized clinical trial.	N	RAYYAN-INCLUSION: {"Excluded"} | RAYYAN-EXCLUSION-REASONS: wrong population
1708	Supervised physical therapy in women treated with radiotherapy for breast cancer.	N	RAYYAN-INCLUSION: {"Excluded"} | RAYYAN-EXCLUSION-REASONS: wrong population
1709	Graded aerobic exercise (GAEx): An effective exercise regimen to improve cardio-respiratory fitness and physical and psychosocial functioning in children with burn sequelae of the chest.	N	RAYYAN-INCLUSION: {"Excluded"} | RAYYAN-EXCLUSION-REASONS: wrong population
1710	Adding positive airway pressure to mobilisation and respiratory techniques hastens pleural drainage: a randomised trial.	N	RAYYAN-INCLUSION: {"Excluded"} | RAYYAN-EXCLUSION-REASONS: wrong population
1711	The comparative efficacy of theta burst stimulation or functional electrical stimulation when combined with physical therapy after stroke: a randomized controlled trial.	N	RAYYAN-INCLUSION: {"Excluded"} | RAYYAN-EXCLUSION-REASONS: wrong population
1712	Pulsed methylprednisolone therapy in rheumatoid arthritis.	N	RAYYAN-INCLUSION: {"Excluded"} | RAYYAN-EXCLUSION-REASONS: wrong population
1713	[ACTH treatment of multiple sclerosis].	N	RAYYAN-INCLUSION: {"Excluded"} | RAYYAN-EXCLUSION-REASONS: wrong population
1714	The TeMPO trial (treatment of meniscal tears in osteoarthritis): rationale and design features for a four arm randomized controlled clinical trial.	N	RAYYAN-INCLUSION: {"Excluded"} | RAYYAN-EXCLUSION-REASONS: wrong population
1715	Patients' experience with nonsurgical treatment for lumbar spinal stenosis: a qualitative study.	N	RAYYAN-INCLUSION: {"Excluded"} | RAYYAN-EXCLUSION-REASONS: wrong population
1716	[Comparative assessment of conservative treatment of chronic prostatitis with application of complex unit andro-gin].	N	RAYYAN-INCLUSION: {"Excluded"} | RAYYAN-EXCLUSION-REASONS: wrong population
1717	Effects of vestibular rehabilitation on dizziness and imbalance.	N	RAYYAN-INCLUSION: {"Excluded"} | RAYYAN-EXCLUSION-REASONS: wrong population
1718	The effect of unproductive coughing/FET on regional mucus movement in the human lungs.	N	RAYYAN-INCLUSION: {"Excluded"} | RAYYAN-EXCLUSION-REASONS: wrong population
1719	Changes in Pain Self-Efficacy, Coping Skills, and Fear-Avoidance Beliefs in a Randomized Controlled Trial of Yoga, Physical Therapy, and Education for Chronic Low Back Pain.	N	RAYYAN-INCLUSION: {"Excluded"} | RAYYAN-EXCLUSION-REASONS: wrong population
1720	Optimization of pulmonary function, functional capacity, and quality of life in adolescents with thoracic burns after a 2-month arm cycling exercise programme: A randomized controlled study.	N	RAYYAN-INCLUSION: {"Excluded"} | RAYYAN-EXCLUSION-REASONS: wrong population
1721	[Functional methods of assessment of the blood flow in the lower limbs of the patients with obliterating atherosclerosis during complex conservative treatment].	N	RAYYAN-INCLUSION: {"Excluded"} | RAYYAN-EXCLUSION-REASONS: wrong population
1722	[The use of physical factors in the rehabilitative treatment of patients with stone fragments in the upper urinary tract after extracorporeal shockwave lithotripsy].	N	RAYYAN-INCLUSION: {"Excluded"} | RAYYAN-EXCLUSION-REASONS: wrong population
1723	[A comparative evaluation of the efficacy of the monotherapy of peptic ulcer using EHF-puncture and basic drug therapy].	N	RAYYAN-INCLUSION: {"Excluded"} | RAYYAN-EXCLUSION-REASONS: wrong population
1724	Physiotherapy after fracture of the proximal end of the humerus. Comparison between two methods.	N	RAYYAN-INCLUSION: {"Excluded"} | RAYYAN-EXCLUSION-REASONS: wrong population
1725	[Using AELTIS-synchro-02 device in the therapy of chronic bacterial prostatitis].	N	RAYYAN-INCLUSION: {"Excluded"} | RAYYAN-EXCLUSION-REASONS: wrong population
1726	Posture restrictions do not interfere in the results of canalith repositioning maneuver.	N	RAYYAN-INCLUSION: {"Excluded"} | RAYYAN-EXCLUSION-REASONS: wrong population
1727	Controlled trial of an open-access physiotherapy service.	N	RAYYAN-INCLUSION: {"Excluded"} | RAYYAN-EXCLUSION-REASONS: wrong population
1728	Anaesthetic injection versus ischemic compression for the pain relief of abdominal wall trigger points in women with chronic pelvic pain.	N	RAYYAN-INCLUSION: {"Excluded"} | RAYYAN-EXCLUSION-REASONS: wrong population
1729	Functional movement training for recurrent low back pain: lessons from a pilot randomized controlled trial.	N	RAYYAN-INCLUSION: {"Excluded"} | RAYYAN-EXCLUSION-REASONS: wrong population
1730	Effectiveness of virtual reality using Wii gaming technology in children with Down syndrome.	N	RAYYAN-INCLUSION: {"Excluded"} | RAYYAN-EXCLUSION-REASONS: wrong population
1731	[Combined treatment of chronic cystitis in postmenopausal women with application of AMUS-01-INTRAMAG device and rectomassager attachment].	N	RAYYAN-INCLUSION: {"Excluded"} | RAYYAN-EXCLUSION-REASONS: wrong population
1732	[The evaluation of the quality of life as a criterion of the efficiency of rehabilitating treatment in rheumatoid arthritis].	N	RAYYAN-INCLUSION: {"Excluded"} | RAYYAN-EXCLUSION-REASONS: wrong population
1733	Reproducibility of isometric strength: measurement of neck muscles.	N	RAYYAN-INCLUSION: {"Excluded"} | RAYYAN-EXCLUSION-REASONS: wrong population
1734	Several years observations with Mydocalm muscle relaxant in locomotor disease patients.	N	RAYYAN-INCLUSION: {"Excluded"} | RAYYAN-EXCLUSION-REASONS: wrong population
1735	Evaluation of the PEP mask in cystic fibrosis.	N	RAYYAN-INCLUSION: {"Excluded"} | RAYYAN-EXCLUSION-REASONS: wrong population
1736	Randomized multicenter clinical trial of myofascial physical therapy in women with interstitial cystitis/painful bladder syndrome and pelvic floor tenderness.	N	RAYYAN-INCLUSION: {"Excluded"} | RAYYAN-EXCLUSION-REASONS: wrong intervention
1737	The effect of Pilates based exercise on mobility, postural stability, and balance in order to decrease fall risk in older adults.	N	RAYYAN-INCLUSION: {"Excluded"} | RAYYAN-EXCLUSION-REASONS: wrong population
1738	Physiotherapy of no benefit to patients with ankle sprains.	N	RAYYAN-INCLUSION: {"Excluded"} | RAYYAN-EXCLUSION-REASONS: wrong population
1739	[The role of calcitonin in the treatment of algoneurodystrophy].	N	RAYYAN-INCLUSION: {"Excluded"} | RAYYAN-EXCLUSION-REASONS: wrong population
1740	The effect of virtual reality gaming on dynamic balance in older adults.	N	RAYYAN-INCLUSION: {"Excluded"} | RAYYAN-EXCLUSION-REASONS: wrong population
1741	Effect of the START-Play Physical Therapy Intervention on Cognitive Skills Depends on Caregiver-Provided Learning Opportunities.	N	RAYYAN-INCLUSION: {"Excluded"} | RAYYAN-EXCLUSION-REASONS: wrong population
1742	Efficacy of two intervention approaches on functional walking capacity and balance in children with Duchene muscular dystrophy.	N	RAYYAN-INCLUSION: {"Excluded"} | RAYYAN-EXCLUSION-REASONS: wrong intervention
1743	Effect of photobiomodulation therapy on trunk flexor performance after incisional hernia repair: a randomized controlled trial.	N	RAYYAN-INCLUSION: {"Excluded"}
1744	Wearable vibrotactile stimulation for upper extremity rehabilitation in chronic stroke: clinical feasibility trial using the VTS Glove.	N	RAYYAN-INCLUSION: {"Excluded"} | RAYYAN-EXCLUSION-REASONS: wrong population
1745	Scapular movement training versus standardized exercises for individuals with chronic shoulder pain: protocol for a randomized controlled trial.	N	RAYYAN-INCLUSION: {"Excluded"} | RAYYAN-EXCLUSION-REASONS: wrong population
1746	Topical glyceryl trinitrate and noninsertional Achilles tendinopathy: a clinical and cellular investigation.	N	RAYYAN-INCLUSION: {"Excluded"} | RAYYAN-EXCLUSION-REASONS: wrong population
1747	[Results of combined treatment for vestibular receptor impairment with physical therapy and Ginkgo biloba extract (Egb 761)].	N	RAYYAN-INCLUSION: {"Excluded"} | RAYYAN-EXCLUSION-REASONS: wrong population
1748	Continuous passive motion after total knee arthroplasty. Analysis of cost and benefits.	N	RAYYAN-INCLUSION: {"Excluded"} | RAYYAN-EXCLUSION-REASONS: wrong population
1749	Sensitivity of anthropometric techniques for clinical trials in ankylosing spondylitis.	N	RAYYAN-INCLUSION: {"Excluded"} | RAYYAN-EXCLUSION-REASONS: wrong population
1750	Holding but not restriction.	N	RAYYAN-INCLUSION: {"Excluded"} | RAYYAN-EXCLUSION-REASONS: wrong population
1751	Controlled trial of physiotherapy and occupational therapy for Parkinson's disease.	N	RAYYAN-INCLUSION: {"Excluded"} | RAYYAN-EXCLUSION-REASONS: wrong population
1752	Critical review of respiratory therapy: epidemiologic considerations.	N	RAYYAN-INCLUSION: {"Excluded"} | RAYYAN-EXCLUSION-REASONS: wrong population
1753	Feasibility and effectiveness of interactive stepping exercise on community-dwelling older adults: A pilot randomized controlled trial.	N	RAYYAN-INCLUSION: {"Excluded"} | RAYYAN-EXCLUSION-REASONS: wrong population
1754	Effects of Whole-Body Vibration on Upper Extremity Function and Grip Strength in Patients with Subacute Stroke: A Randomised Single-Blind Controlled Trial.	N	RAYYAN-INCLUSION: {"Excluded"} | RAYYAN-EXCLUSION-REASONS: wrong population
1755	Negative pressure wound therapy versus microcurrent electrical stimulation in wound healing in burns.	N	RAYYAN-INCLUSION: {"Excluded"} | RAYYAN-EXCLUSION-REASONS: wrong population
1756	Short-term effects of traditional Thai massage on electromyogram, muscle tension and pain among patients with upper back pain associated with myofascial trigger points.	N	RAYYAN-INCLUSION: {"Excluded"} | RAYYAN-EXCLUSION-REASONS: wrong population
1757	Comparative analysis of the effects of two chest physical therapy interventions in patients with bronchiolitis during hospitalization period.	N	RAYYAN-INCLUSION: {"Excluded"} | RAYYAN-EXCLUSION-REASONS: wrong population
1758	Effect of Whole-Body Vibration Training on Standing Balance and Muscle Strength in Children with Down Syndrome.	N	RAYYAN-INCLUSION: {"Excluded"} | RAYYAN-EXCLUSION-REASONS: wrong intervention
1759	An early mobilization protocol successfully delivers more and earlier therapy to acute stroke patients: further results from phase II of AVERT.	N	RAYYAN-INCLUSION: {"Excluded"} | RAYYAN-EXCLUSION-REASONS: wrong population
1760	[Influence of the physical therapy on the health and quality of life of the rheumatic patient].	N	RAYYAN-INCLUSION: {"Excluded"} | RAYYAN-EXCLUSION-REASONS: wrong population
1761	Effect of continuous lumbar traction on the size of herniated disc material in lumbar disc herniation.	N	RAYYAN-INCLUSION: {"Excluded"} | RAYYAN-EXCLUSION-REASONS: wrong population
1762	[Postural biofeedback and locomotion reeducation in stroke patients].	N	RAYYAN-INCLUSION: {"Excluded"} | RAYYAN-EXCLUSION-REASONS: wrong population
1763	The effect of cervical traction combined with conventional therapy on grip strength on patients with cervical radiculopathy.	N	RAYYAN-INCLUSION: {"Excluded"} | RAYYAN-EXCLUSION-REASONS: wrong population
1764	Effects of constraint-induced movement therapy on patients with chronic motor deficits after stroke: a replication.	N	RAYYAN-INCLUSION: {"Excluded"} | RAYYAN-EXCLUSION-REASONS: wrong population
1765	The role of pneumatic compression in the treatment of postmastectomy lymphedema. A randomized phase III study.	N	RAYYAN-INCLUSION: {"Excluded"} | RAYYAN-EXCLUSION-REASONS: wrong population
1766	Infant stimulation curriculum for infants with cerebral palsy: effects on infant temperament, parent-infant interaction, and home environment.	N	RAYYAN-INCLUSION: {"Excluded"} | RAYYAN-EXCLUSION-REASONS: wrong population
1767	Influence Of Rehacom System Programme On Hand Function In Spastic Hemiplegic Children.	N	RAYYAN-INCLUSION: {"Excluded"} | RAYYAN-EXCLUSION-REASONS: wrong population
1768	Fatigue, cognition and inflammatory biomarkers changes in response to computer-based cognitive training in multiple sclerosis patients: A randomized controlled trial.	N	RAYYAN-INCLUSION: {"Excluded"} | RAYYAN-EXCLUSION-REASONS: wrong population
1769	Improving spatiotemporal gait parameters in spastic diplegic children using treadmill gait training.	N	RAYYAN-INCLUSION: {"Excluded"} | RAYYAN-EXCLUSION-REASONS: wrong intervention
1770	[Effectiveness of a self-administered rehabilitation program for shoulder pain syndrome in primary health care].	N	RAYYAN-INCLUSION: {"Excluded"} | RAYYAN-EXCLUSION-REASONS: wrong population
1771	[Row acupuncture at the gaps between phalanges for dorsal stretch of fingers after cerebral infarction].	N	RAYYAN-INCLUSION: {"Excluded"} | RAYYAN-EXCLUSION-REASONS: wrong population
1772	Lung Sounds in Children before and after Respiratory Physical Therapy for Right Middle Lobe Atelectasis.	N	RAYYAN-INCLUSION: {"Excluded"} | RAYYAN-EXCLUSION-REASONS: wrong population
1773	Alternative Physical Therapy Protocol Using a Cycle Ergometer During Hospital Rehabilitation of Coronary Artery Bypass Grafting: a Clinical Trial.	N	RAYYAN-INCLUSION: {"Excluded"} | RAYYAN-EXCLUSION-REASONS: wrong population
1774	Effectiveness of intense, activity-based physical therapy for individuals with spinal cord injury in promoting motor and sensory recovery: is olfactory mucosa autograft a factor?	N	RAYYAN-INCLUSION: {"Excluded"} | RAYYAN-EXCLUSION-REASONS: wrong population
1775	Observation-to-imitate plus practice could add little to physical therapy benefits within 31 days of stroke: translational randomized controlled trial.	N	RAYYAN-INCLUSION: {"Excluded"} | RAYYAN-EXCLUSION-REASONS: wrong population
1776	Effects of intensive arm training with an electromechanical orthosis in chronic stroke patients: a preliminary study.	N	RAYYAN-INCLUSION: {"Excluded"} | RAYYAN-EXCLUSION-REASONS: wrong population
1777	Short-term respiratory physical therapy treatment in the PACU and influence on postoperative lung function in obese adults.	N	RAYYAN-INCLUSION: {"Excluded"} | RAYYAN-EXCLUSION-REASONS: wrong population
1778	Effectiveness of physiotherapy plus acupuncture compared with physiotherapy alone on pain, disability and grip strength in people with carpal tunnel syndrome: A randomized clinical trial.	N	RAYYAN-INCLUSION: {"Excluded"} | RAYYAN-EXCLUSION-REASONS: wrong population
1779	Effectiveness of suboccipital muscle inhibition combined with interferential current in patients with chronic tension-type headache: a randomised controlled clinical trial.	N	RAYYAN-INCLUSION: {"Excluded"} | RAYYAN-EXCLUSION-REASONS: wrong population
1780	The effect of real-time feedback on learning lumbar spine joint mobilization by entry-level doctor of physical therapy students: a randomized, controlled, crossover trial.	N	RAYYAN-INCLUSION: {"Excluded"} | RAYYAN-EXCLUSION-REASONS: wrong population
1781	Efficacy of high-intensity laser therapy in comparison with conventional physiotherapy and exercise therapy on pain and function of patients with knee osteoarthritis: a randomized controlled trial with 12-week follow up.	N	RAYYAN-INCLUSION: {"Excluded"} | RAYYAN-EXCLUSION-REASONS: wrong population
1782	Effects on function and quality of life of postoperative home-based physical therapy for patients with hip fracture.	N	RAYYAN-INCLUSION: {"Excluded"} | RAYYAN-EXCLUSION-REASONS: wrong population
1783	Effects of square-stepping exercise on executive function in individuals with Parkinson's disease: A randomized controlled pilot study.	N	RAYYAN-INCLUSION: {"Excluded"} | RAYYAN-EXCLUSION-REASONS: wrong population
1784	The effects of traditional massage on spasticity of children with cerebral palsy: a randomized controlled trial.	N	RAYYAN-INCLUSION: {"Excluded"} | RAYYAN-EXCLUSION-REASONS: wrong population
1785	A comparison of patient, intervention, comparison, outcome (PICO) to a new, alternative clinical question framework for search skills, search results, and self-efficacy: a randomized controlled trial.	N	RAYYAN-INCLUSION: {"Excluded"} | RAYYAN-EXCLUSION-REASONS: wrong study design
1786	The Effect of Peripheral Nerve Stimulation on Shoulder Biomechanics: A Randomized Controlled Trial in Comparison to Physical Therapy.	N	RAYYAN-INCLUSION: {"Excluded"} | RAYYAN-EXCLUSION-REASONS: wrong population
1787	[Botulinum toxin A and physical therapy in gait in cerebral palsy].	N	RAYYAN-INCLUSION: {"Excluded"} | RAYYAN-EXCLUSION-REASONS: wrong population
1788	Simulation can contribute a part of cardiorespiratory physiotherapy clinical education: two randomized trials.	N	RAYYAN-INCLUSION: {"Excluded"} | RAYYAN-EXCLUSION-REASONS: wrong population
1789	Low-frequency rTMS promotes use-dependent motor plasticity in chronic stroke: a randomized trial.	N	RAYYAN-INCLUSION: {"Excluded"} | RAYYAN-EXCLUSION-REASONS: wrong population
1790	Effectiveness of the end-range mobilization and scapular mobilization approach in a subgroup of subjects with frozen shoulder syndrome: a randomized control trial.	N	RAYYAN-INCLUSION: {"Excluded"} | RAYYAN-EXCLUSION-REASONS: wrong population
1791	Motivational enhancement therapy in addition to physical therapy improves motivational factors and treatment outcomes in people with low back pain: a randomized controlled trial.	N	RAYYAN-INCLUSION: {"Excluded"} | RAYYAN-EXCLUSION-REASONS: wrong population
1792	Satisfaction of patients with mechanical neck disorders attended to by primary care physical therapists.	N	RAYYAN-INCLUSION: {"Excluded"} | RAYYAN-EXCLUSION-REASONS: wrong population
1793	The effects of a contoured foam seat on postural alignment and upper-extremity function in infants with neuromotor impairments.	N	RAYYAN-INCLUSION: {"Excluded"} | RAYYAN-EXCLUSION-REASONS: wrong population
1794	Randomized clinical trial of primary treatment for temporomandibular joint disk displacement without reduction and without osseous changes: a combination of NSAIDs and mouth-opening exercise versus no treatment.	N	RAYYAN-INCLUSION: {"Excluded"} | RAYYAN-EXCLUSION-REASONS: wrong population
1795	Chest physical therapy in patients with acute exacerbation of chronic bronchitis: effectiveness of three methods.	N	RAYYAN-INCLUSION: {"Excluded"} | RAYYAN-EXCLUSION-REASONS: wrong population
1796	Cost-effectiveness analysis of adjuvant physical or occupational therapy for patients with reflex sympathetic dystrophy.	N	RAYYAN-INCLUSION: {"Excluded"} | RAYYAN-EXCLUSION-REASONS: wrong population
1797	Comparison of bihemispheric and unihemispheric M1 transcranial direct current stimulations during physical therapy in subacute stroke patients: A randomized controlled trial.	N	RAYYAN-INCLUSION: {"Excluded"} | RAYYAN-EXCLUSION-REASONS: wrong population
1798	A randomized single-blinded trial of early rehabilitation versus immobilization after reverse total shoulder arthroplasty.	N	RAYYAN-INCLUSION: {"Excluded"} | RAYYAN-EXCLUSION-REASONS: wrong population
1799	Discharge frailty following lung transplantation.	N	RAYYAN-INCLUSION: {"Excluded"} | RAYYAN-EXCLUSION-REASONS: wrong population
1800	The Influence of Treatment Expectations on Clinical Outcomes and Cortisol Levels in Patients With Chronic Neck Pain: An Experimental Study.	N	RAYYAN-INCLUSION: {"Excluded"} | RAYYAN-EXCLUSION-REASONS: wrong population
1801	Effectiveness of kinesio taping in addition to conventional rehabilitation treatment on pain, cervical range of motion and quality of life in patients with neck pain: A randomized controlled trial.	N	RAYYAN-INCLUSION: {"Excluded"} | RAYYAN-EXCLUSION-REASONS: wrong population
1802	Gait training induced change in corticomotor excitability in patients with chronic stroke.	N	RAYYAN-INCLUSION: {"Excluded"} | RAYYAN-EXCLUSION-REASONS: wrong population
1803	The combined effect of short foot exercises and orthosis in symptomatic flexible flatfoot: a randomized controlled trial.	N	RAYYAN-INCLUSION: {"Excluded"} | RAYYAN-EXCLUSION-REASONS: wrong population
1804	Effect of two Dynamic Tape™ applications on the electromyographic activity of the gluteus medius and functional performance in women: A randomized, controlled, clinical trial.	N	RAYYAN-INCLUSION: {"Excluded"} | RAYYAN-EXCLUSION-REASONS: wrong population
1805	Effect of adding stretching to standardized procedures on cervical range of motion, pain, and disability in patients with non-specific mechanical neck pain: A randomized clinical trial.	N	RAYYAN-INCLUSION: {"Excluded"} | RAYYAN-EXCLUSION-REASONS: wrong population
1806	Role of electrical stimulation added to conventional therapy in patients with idiopathic facial (Bell) palsy.	N	RAYYAN-INCLUSION: {"Excluded"} | RAYYAN-EXCLUSION-REASONS: wrong population
1807	Design of COSMIC: a randomized, multi-centre controlled trial comparing conservative or early surgical management of incomplete cervical cord syndrome without spinal instability.	N	RAYYAN-INCLUSION: {"Excluded"} | RAYYAN-EXCLUSION-REASONS: wrong population
1808	A randomized trial of conventional chest physical therapy versus high frequency chest wall compressions in intubated and non-intubated adults.	N	RAYYAN-INCLUSION: {"Excluded"} | RAYYAN-EXCLUSION-REASONS: wrong population
1809	Overnight use of continuous low-level heatwrap therapy for relief of low back pain.	N	RAYYAN-INCLUSION: {"Excluded"} | RAYYAN-EXCLUSION-REASONS: wrong population
1810	Efficiency and costs of medical exercise therapy, conventional physiotherapy, and self-exercise in patients with chronic low back pain. A pragmatic, randomized, single-blinded, controlled trial with 1-year follow-up.	N	RAYYAN-INCLUSION: {"Excluded"} | RAYYAN-EXCLUSION-REASONS: wrong population
1811	Neck Pain Clinical Prediction Rule to Prescribe Combined Aerobic and Neck-Specific Exercises: Secondary Analysis of a Randomized Controlled Trial.	N	RAYYAN-INCLUSION: {"Excluded"} | RAYYAN-EXCLUSION-REASONS: wrong population
1812	Joint mobilization and therapeutic exercises in the hands of patients with systemic sclerosis: A preliminary randomized controlled trial.	N	RAYYAN-INCLUSION: {"Excluded"} | RAYYAN-EXCLUSION-REASONS: wrong population
1813	Effects of low vs. high frequency local vibration on mild-moderate muscle spasticity: Ultrasonographical and functional evaluation in patients with multiple sclerosis.	N	RAYYAN-INCLUSION: {"Excluded"} | RAYYAN-EXCLUSION-REASONS: wrong population
1814	Perineorrhaphy Compared With Pelvic Floor Muscle Therapy in Women With Late Consequences of a Poorly Healed Second-Degree Perineal Tear: A Randomized Controlled Trial.	N	RAYYAN-INCLUSION: {"Excluded"} | RAYYAN-EXCLUSION-REASONS: wrong intervention
1815	Land-based and aquatic trunk exercise program improve trunk control, balance and activities of daily living ability in stroke: a randomized clinical trial.	N	RAYYAN-INCLUSION: {"Excluded"} | RAYYAN-EXCLUSION-REASONS: wrong population
1816	Minimally Displaced, Isolated Radial Head and Neck Fractures Do Not Require Formal Physical Therapy: Results of a Prospective Randomized Trial.	N	RAYYAN-INCLUSION: {"Excluded"} | RAYYAN-EXCLUSION-REASONS: wrong population
1817	The Efficacy of Pressure Ulcer Treatment With Cathodal and Cathodal-Anodal High-Voltage Monophasic Pulsed Current: A Prospective, Randomized, Controlled Clinical Trial.	N	RAYYAN-INCLUSION: {"Excluded"} | RAYYAN-EXCLUSION-REASONS: wrong population
1818	Protocol for a home-based integrated physical therapy program to reduce falls and improve mobility in people with Parkinson's disease.	N	RAYYAN-INCLUSION: {"Excluded"} | RAYYAN-EXCLUSION-REASONS: wrong population
1819	Comparison of efficacy of a supervised versus non-supervised physical therapy exercise program on the pain, functionality and quality of life of patients with non-specific chronic low-back pain: a randomized controlled trial.	N	RAYYAN-INCLUSION: {"Excluded"} | RAYYAN-EXCLUSION-REASONS: wrong population
1820	Five-Session Dual-Transcranial Direct Current Stimulation With Task-Specific Training Does Not Improve Gait and Lower Limb Performance Over Training Alone in Subacute Stroke: A Pilot Randomized Controlled Trial.	N	RAYYAN-INCLUSION: {"Excluded"} | RAYYAN-EXCLUSION-REASONS: wrong population
1821	Innovative Devices Did Not Provide Superior Total Knee Arthroplasty Outcomes in Post-Operative Rehabilitation: Results From a Four-Arm Randomized Clinical Trial.	N	RAYYAN-INCLUSION: {"Excluded"} | RAYYAN-EXCLUSION-REASONS: wrong population
1822	Cost-effectiveness Evaluation of the Inclusion of Dry Needling into an Exercise Program for Subacromial Pain Syndrome: Evidence from a Randomized Clinical Trial.	N	RAYYAN-INCLUSION: {"Excluded"} | RAYYAN-EXCLUSION-REASONS: wrong population
1823	Yoga, Physical Therapy, or Education for Chronic Low Back Pain: A Randomized Noninferiority Trial.	N	RAYYAN-INCLUSION: {"Excluded"} | RAYYAN-EXCLUSION-REASONS: wrong population
1824	Pelvic floor physical therapy: impact on quality of life 6 months after vaginal reconstructive surgery.	N	RAYYAN-INCLUSION: {"Excluded"} | RAYYAN-EXCLUSION-REASONS: wrong population
1825	Self-management of persistent neck pain: two-year follow-up of a randomized controlled trial of a multicomponent group intervention in primary health care.	N	RAYYAN-INCLUSION: {"Excluded"} | RAYYAN-EXCLUSION-REASONS: wrong population
1826	Continuous low-level heatwrap therapy for treating acute nonspecific low back pain.	N	RAYYAN-INCLUSION: {"Excluded"} | RAYYAN-EXCLUSION-REASONS: wrong population
1827	Oxandrolone, an anabolic steroid, significantly increases the rate of weight gain in the recovery phase after major burns.	N	RAYYAN-INCLUSION: {"Excluded"} | RAYYAN-EXCLUSION-REASONS: wrong population
1828	Impact of adding scapular stabilization to postural correctional exercises on symptomatic forward head posture: a randomized controlled trial.	N	RAYYAN-INCLUSION: {"Excluded"} | RAYYAN-EXCLUSION-REASONS: wrong population
1829	The effect of in-hospital physiotherapy on handgrip strength and physical activity levels after cardiac valve surgery: a randomized controlled trial.	N	RAYYAN-INCLUSION: {"Excluded"} | RAYYAN-EXCLUSION-REASONS: wrong population
1830	Contract-relax technique compared to static stretching in treating migraine in women: A randomized pilot trial.	N	RAYYAN-INCLUSION: {"Excluded"} | RAYYAN-EXCLUSION-REASONS: wrong population
1831	Results From a Randomized Controlled Trial to Address Balance Deficits After Traumatic Brain Injury.	N	RAYYAN-INCLUSION: {"Excluded"} | RAYYAN-EXCLUSION-REASONS: wrong population
1832	The effect of adding myofascial techniques to an exercise programme for patients with anterior knee pain.	N	RAYYAN-INCLUSION: {"Excluded"} | RAYYAN-EXCLUSION-REASONS: wrong population
1833	Treatment of myogenic temporomandibular disorder: a prospective randomized clinical trial, comparing a mechanical stretching device (TheraBite®) with standard physical therapy exercise.	N	RAYYAN-INCLUSION: {"Excluded"} | RAYYAN-EXCLUSION-REASONS: wrong population
1834	An exercise and education program improves well-being of new mothers: a randomized controlled trial.	N	RAYYAN-INCLUSION: {"Excluded"} | RAYYAN-EXCLUSION-REASONS: wrong population
1835	Combined effects of virtual reality techniques and motor imagery on balance, motor function and activities of daily living in patients with Parkinson's disease: a randomized controlled trial.	N	RAYYAN-INCLUSION: {"Excluded"} | RAYYAN-EXCLUSION-REASONS: wrong population
1836	Is Xbox 360 Kinect-based virtual reality training as effective as standard physiotherapy in patients undergoing breast cancer surgery?	N	RAYYAN-INCLUSION: {"Excluded"} | RAYYAN-EXCLUSION-REASONS: wrong outcome,wrong population
1837	Inhalation injury in adult males: Evaluation of the short-term efficacy of transcutaneous electrical acupoint stimulation on pulmonary functions and diaphragmatic mobility after burn: A double-blind randomized controlled study.	N	RAYYAN-INCLUSION: {"Excluded"} | RAYYAN-EXCLUSION-REASONS: wrong population
1838	Effectiveness of Standardized Physical Therapy Exercises for Patients With Difficulty Returning to Usual Activities After Decompression Surgery for Subacromial Impingement Syndrome: Randomized Controlled Trial.	N	RAYYAN-INCLUSION: {"Excluded"} | RAYYAN-EXCLUSION-REASONS: wrong population
1839	Effects of 4-Week Diacutaneous Fibrolysis on Myalgia, Mouth Opening, and Level of Functional Severity in Women With Temporomandibular Disorders: A Randomized Controlled Trial.	N	RAYYAN-INCLUSION: {"Excluded"} | RAYYAN-EXCLUSION-REASONS: wrong population
1840	Effectiveness of an Evidence-Based Amputee Rehabilitation Program: A Pilot Randomized Controlled Trial.	N	RAYYAN-INCLUSION: {"Excluded"} | RAYYAN-EXCLUSION-REASONS: wrong population
1841	The therapeutic role of motor imagery during the chronic phase after total knee arthroplasty: a pilot randomized controlled trial.	N	RAYYAN-INCLUSION: {"Excluded"} | RAYYAN-EXCLUSION-REASONS: wrong population
1842	Effects of three interventions in facilitating voluntary pelvic floor muscle contraction in women: a randomized controlled trial.	N	RAYYAN-INCLUSION: {"Excluded"} | RAYYAN-EXCLUSION-REASONS: wrong population
1843	Effects on decreasing upper-limb poststroke muscle tone using transcranial direct current stimulation: a randomized sham-controlled study.	N	RAYYAN-INCLUSION: {"Excluded"} | RAYYAN-EXCLUSION-REASONS: wrong population
1844	Conference on the scientific basis of respiratory therapy.	N	RAYYAN-INCLUSION: {"Excluded"} | RAYYAN-EXCLUSION-REASONS: wrong population
1845	Conservative management of osteoarthritis of the hip.	N	RAYYAN-INCLUSION: {"Excluded"} | RAYYAN-EXCLUSION-REASONS: wrong population
1846	Injection of prednisolone trimethylacetate in the stylomastoid foramen in Bell's palsy.	N	RAYYAN-INCLUSION: {"Excluded"} | RAYYAN-EXCLUSION-REASONS: wrong population
1847	[Antiphlogistic treatment of the chronic bronchitic syndrome. Possibilities for the objective evaluation of therapeutic results].	N	RAYYAN-INCLUSION: {"Excluded"} | RAYYAN-EXCLUSION-REASONS: wrong population
1848	Exoskeleton for post-stroke recovery of ambulation (ExStRA): study protocol for a mixed-methods study investigating the efficacy and acceptance of an exoskeleton-based physical therapy program during stroke inpatient rehabilitation.	N	RAYYAN-INCLUSION: {"Excluded"} | RAYYAN-EXCLUSION-REASONS: wrong population
1849	Exercise, Manual Therapy, and Booster Sessions in Knee Osteoarthritis: Cost-Effectiveness Analysis From a Multicenter Randomized Controlled Trial.	N	RAYYAN-INCLUSION: {"Excluded"} | RAYYAN-EXCLUSION-REASONS: wrong population
1850	[Rehabilitation of post-stroke patients with movement disorders].	N	RAYYAN-INCLUSION: {"Excluded"} | RAYYAN-EXCLUSION-REASONS: wrong population
1851	Occupational health research and the problem of back pain.	N	RAYYAN-INCLUSION: {"Excluded"} | RAYYAN-EXCLUSION-REASONS: wrong population
1852	The influence of L-dopa on physical treatment of Parkinsonism.	N	RAYYAN-INCLUSION: {"Excluded"} | RAYYAN-EXCLUSION-REASONS: wrong population
1853	[Treatment of hypotensive circulatory disorder].	N	RAYYAN-INCLUSION: {"Excluded"} | RAYYAN-EXCLUSION-REASONS: wrong population
1854	[Effect of lymphedema treatment--the interim report of prospective study at multiple facilities].	N	RAYYAN-INCLUSION: {"Excluded"} | RAYYAN-EXCLUSION-REASONS: wrong population
1855	Thomas the Tank Engine and Friends improve the understanding of oxygen delivery and the pathophysiology of hypoxaemia.	N	RAYYAN-INCLUSION: {"Excluded"} | RAYYAN-EXCLUSION-REASONS: wrong population
1856	Usefulness of chest physiotherapy with positive expiratory pressure (PEP)-mask in HIV-infected children with recurrent pulmonary infections.	N	RAYYAN-INCLUSION: {"Excluded"} | RAYYAN-EXCLUSION-REASONS: wrong population
1857	Splinting for carpal tunnel syndrome: in search of the optimal angle.	N	RAYYAN-INCLUSION: {"Excluded"} | RAYYAN-EXCLUSION-REASONS: wrong population
1858	Prophylaxis against deep-vein thrombosis in total hip replacement. Comparison of heparin and foot impulse pump.	N	RAYYAN-INCLUSION: {"Excluded"} | RAYYAN-EXCLUSION-REASONS: wrong population
1859	Biofeedback treatment of foot-drop after stroke compared with standard rehabilitation technique: effects on voluntary control and strength.	N	RAYYAN-INCLUSION: {"Excluded"} | RAYYAN-EXCLUSION-REASONS: wrong population
1860	Motor imagery training improves precision of an upper limb movement in patients with hemiparesis.	N	RAYYAN-INCLUSION: {"Excluded"} | RAYYAN-EXCLUSION-REASONS: wrong population
1861	[Clinical and cost effectiveness of rehabilitation programs including physical exercises for patients with ischemic heart disease under conditions of resort and outpatient clinics].	N	RAYYAN-INCLUSION: {"Excluded"} | RAYYAN-EXCLUSION-REASONS: wrong population
1862	Degenerative cervical radiculopathy: diagnosis and conservative treatment. A review.	N	RAYYAN-INCLUSION: {"Excluded"} | RAYYAN-EXCLUSION-REASONS: wrong population
1863	Effects of biofeedback treatment on gait in children with cerebral palsy.	N	RAYYAN-INCLUSION: {"Excluded"} | RAYYAN-EXCLUSION-REASONS: wrong population
1864	Modified liberatory maneuver: effective treatment for benign paroxysmal positional vertigo.	N	RAYYAN-INCLUSION: {"Excluded"} | RAYYAN-EXCLUSION-REASONS: wrong population
1865	Taping the patella medially: a new treatment for osteoarthritis of the knee joint?	N	RAYYAN-INCLUSION: {"Excluded"} | RAYYAN-EXCLUSION-REASONS: wrong population
1866	Anti-inflammatory drug therapy after arthroscopy of the knee. A prospective, randomised, controlled trial of diclofenac or physiotherapy.	N	RAYYAN-INCLUSION: {"Excluded"} | RAYYAN-EXCLUSION-REASONS: wrong population
1867	Chest physiotherapy in hospitalized patients with cystic fibrosis: a study of lung function effects and sputum production.	N	RAYYAN-INCLUSION: {"Excluded"} | RAYYAN-EXCLUSION-REASONS: wrong population
1868	[Clinical and laboratory support for multiple-modality treatment of rheumatic patients with mitral valve disease].	N	RAYYAN-INCLUSION: {"Excluded"} | RAYYAN-EXCLUSION-REASONS: wrong population
1869	[Use of discursive indicators to optimize the effects of physiotherapy in patients with lumbago].	N	RAYYAN-INCLUSION: {"Excluded"} | RAYYAN-EXCLUSION-REASONS: wrong population
1870	Effect of manual therapy techniques on the stretch reflex in normal human quadriceps.	N	RAYYAN-INCLUSION: {"Excluded"} | RAYYAN-EXCLUSION-REASONS: wrong population
1871	[Effectiveness of beta-hydroxyethylrutoside in patients with varicose veins in pregnancy].	N	RAYYAN-INCLUSION: {"Excluded"} | RAYYAN-EXCLUSION-REASONS: wrong population
1872	Comparison of individual and group/consultation treatment methods for preschool children with developmental delays.	N	RAYYAN-INCLUSION: {"Excluded"} | RAYYAN-EXCLUSION-REASONS: wrong population
1873	Biochemical and physiological parameters of recovery in acute severe head injury: responses to multisensory stimulation.	N	RAYYAN-INCLUSION: {"Excluded"} | RAYYAN-EXCLUSION-REASONS: wrong population
1874	GM-1 ganglioside administration combined with physical therapy restores ambulation in humans with chronic spinal cord injury.	N	RAYYAN-INCLUSION: {"Excluded"} | RAYYAN-EXCLUSION-REASONS: wrong population
1875	Toward a methodology of the short-term effects of neurodevelopmental treatment.	N	RAYYAN-INCLUSION: {"Excluded"} | RAYYAN-EXCLUSION-REASONS: wrong population
1876	Effect of Neurodynamics Nerve Flossing on Femoral Neuropathy in Haemophilic Patients: A randomized controlled study.	N	RAYYAN-INCLUSION: {"Excluded"} | RAYYAN-EXCLUSION-REASONS: wrong population
1877	A Multimodal Approach to Pain Management for Patients with Chronic Back Pain: Outcome Measures at 1 Year.	N	RAYYAN-INCLUSION: {"Excluded"} | RAYYAN-EXCLUSION-REASONS: wrong population
1878	Children with moderate to severe cerebral palsy may not benefit from stochastic vibration when developing independent sitting.	N	RAYYAN-INCLUSION: {"Excluded"} | RAYYAN-EXCLUSION-REASONS: wrong population
1879	Lower extremity preference during gross and fine motor skills performed in sitting and standing postures.	N	RAYYAN-INCLUSION: {"Excluded"} | RAYYAN-EXCLUSION-REASONS: wrong population
1880	Intrarater reliability of manual muscle test (Medical Research Council scale) grades in Duchenne's muscular dystrophy.	N	RAYYAN-INCLUSION: {"Excluded"} | RAYYAN-EXCLUSION-REASONS: wrong population
1881	Effects of random whole-body vibration on postural control in Parkinson's disease.	N	RAYYAN-INCLUSION: {"Excluded"} | RAYYAN-EXCLUSION-REASONS: wrong population
1882	Prediction of walking possibility in crawling children in poliomyelitis.	N	RAYYAN-INCLUSION: {"Excluded"} | RAYYAN-EXCLUSION-REASONS: wrong population
1883	Current limits to reinforcer identification for some persons with profound multiple disabilities.	N	RAYYAN-INCLUSION: {"Excluded"} | RAYYAN-EXCLUSION-REASONS: wrong population
1884	A blinded randomized clinical trial of manual therapy and physiotherapy for chronic back and neck complaints: physical outcome measures.	N	RAYYAN-INCLUSION: {"Excluded"} | RAYYAN-EXCLUSION-REASONS: wrong population
1885	[Blocking of S2 receptors--a new treatment principle in generalized tendomyopathy (fibromyalgia)?].	N	RAYYAN-INCLUSION: {"Excluded"} | RAYYAN-EXCLUSION-REASONS: wrong population
1886	Low-level laser therapy and interferential current in patients with knee osteoarthritis: a randomized controlled trial protocol.	N	RAYYAN-INCLUSION: {"Excluded"} | RAYYAN-EXCLUSION-REASONS: wrong population
1887	A Very Early Rehabilitation Trial (AVERT).	N	RAYYAN-INCLUSION: {"Excluded"} | RAYYAN-EXCLUSION-REASONS: wrong population
1888	Treating shoulder pain: a randomized trial.	N	RAYYAN-INCLUSION: {"Excluded"} | RAYYAN-EXCLUSION-REASONS: wrong population
1889	Carpal tunnel release. A prospective, randomised assessment of open and endoscopic methods.	N	RAYYAN-INCLUSION: {"Excluded"} | RAYYAN-EXCLUSION-REASONS: wrong population
1890	The quantitative evaluation of intravenous methocarbamol in the relief of spasticity.	N	RAYYAN-INCLUSION: {"Excluded"} | RAYYAN-EXCLUSION-REASONS: wrong population
1891	[Body weight and the effect of stationary conservative therapy for back pain].	N	RAYYAN-INCLUSION: {"Excluded"} | RAYYAN-EXCLUSION-REASONS: wrong population
1892	[Magnetolaser therapy of patients with bronchial asthma in combination with essential hypertension].	N	RAYYAN-INCLUSION: {"Excluded"} | RAYYAN-EXCLUSION-REASONS: wrong population
1893	Routine pre- and post-operative physiotherapy. Results of a trial.	N	RAYYAN-INCLUSION: {"Excluded"} | RAYYAN-EXCLUSION-REASONS: wrong population
1894	[Therapeutic experiences with a combination of oxyphenbutazone and prednisolone in diseases of the locomotor system].	N	RAYYAN-INCLUSION: {"Excluded"} | RAYYAN-EXCLUSION-REASONS: wrong population
1895	Standard versus Accelerated Speaking Valve Placement after Percutaneous Tracheostomy: A Randomized Controlled Feasibility Study.	N	RAYYAN-INCLUSION: {"Excluded"} | RAYYAN-EXCLUSION-REASONS: wrong population
1896	Can an Emergency Department-Initiated Intervention Prevent Subsequent Falls and Health Care Use in Older Adults? A Randomized Controlled Trial.	N	RAYYAN-INCLUSION: {"Excluded"} | RAYYAN-EXCLUSION-REASONS: wrong population
1897	Physical therapy vs internet-based exercise training for patients with knee osteoarthritis: results of a randomized controlled trial.	N	RAYYAN-INCLUSION: {"Excluded"} | RAYYAN-EXCLUSION-REASONS: wrong population
1898	Immediate effects of diaphragmatic myofascial release on the physical and functional outcomes in sedentary women: A randomized placebo-controlled trial.	N	RAYYAN-INCLUSION: {"Excluded"} | RAYYAN-EXCLUSION-REASONS: wrong population
1899	What's the secret behind the benefits of whole-body vibration training in patients with COPD? A randomized, controlled trial.	N	RAYYAN-INCLUSION: {"Excluded"} | RAYYAN-EXCLUSION-REASONS: wrong population
1900	Predictors and Outcomes of Crossover to Surgery from Physical Therapy for Meniscal Tear and Osteoarthritis: A Randomized Trial Comparing Physical Therapy and Surgery.	N	RAYYAN-INCLUSION: {"Excluded"} | RAYYAN-EXCLUSION-REASONS: wrong population
1901	Health behavior change counseling in surgery for degenerative lumbar spinal stenosis. Part I: improvement in rehabilitation engagement and functional outcomes.	N	RAYYAN-INCLUSION: {"Excluded"} | RAYYAN-EXCLUSION-REASONS: wrong population
1902	Whole body vibration compared to conventional physiotherapy in patients with gonarthrosis: a protocol for a randomized, controlled study.	N	RAYYAN-INCLUSION: {"Excluded"} | RAYYAN-EXCLUSION-REASONS: wrong population
1903	The effect of additional therapeutic ultrasound in patients with primary hip osteoarthritis: a randomized placebo-controlled study.	N	RAYYAN-INCLUSION: {"Excluded"} | RAYYAN-EXCLUSION-REASONS: wrong population
1904	Effectiveness of the physical therapy Godelive Denys-Struyf method for nonspecific low back pain: primary care randomized control trial.	N	RAYYAN-INCLUSION: {"Excluded"} | RAYYAN-EXCLUSION-REASONS: wrong population
1905	A randomized trial of controlled-release oxycodone during inpatient rehabilitation following unilateral total knee arthroplasty.	N	RAYYAN-INCLUSION: {"Excluded"} | RAYYAN-EXCLUSION-REASONS: wrong population
1906	The rehabilitation enhancing aging through connected health (REACH) study: study protocol for a quasi-experimental clinical trial.	N	RAYYAN-INCLUSION: {"Excluded"} | RAYYAN-EXCLUSION-REASONS: wrong population
1907	The role of psychological variables in improving resilience: Comparison of an online intervention with a face-to-face intervention. A randomised controlled clinical trial in students of health sciences.	N	RAYYAN-INCLUSION: {"Excluded"} | RAYYAN-EXCLUSION-REASONS: wrong population
1908	The short-term effects of balneotherapy on pain, disability and fatigue in patients with chronic low back pain treated with physical therapy: A randomized controlled trial.	N	RAYYAN-INCLUSION: {"Excluded"} | RAYYAN-EXCLUSION-REASONS: wrong population
1909	Effectiveness of Botulinum Toxin A for Persistent Upper Limb Pain After Breast Cancer Treatment: A Double-Blinded Randomized Controlled Trial.	N	RAYYAN-INCLUSION: {"Excluded"} | RAYYAN-EXCLUSION-REASONS: wrong population
1910	Effects of Kinect Adventures Games Versus Conventional Physical Therapy on Postural Control in Elderly People: A Randomized Controlled Trial.	N	RAYYAN-INCLUSION: {"Excluded"} | RAYYAN-EXCLUSION-REASONS: wrong population
1911	Active physical therapy does not improve outcomes after reverse total shoulder arthroplasty: a multi-center, randomized clinical trial.	N	RAYYAN-INCLUSION: {"Excluded"} | RAYYAN-EXCLUSION-REASONS: wrong population
1912	Impact of classroom-based MASK-ED™ (KRS simulation) on physiotherapy student clinical performance: a randomized cluster trial.	N	RAYYAN-INCLUSION: {"Excluded"} | RAYYAN-EXCLUSION-REASONS: wrong population
1913	Effect of Pelvic Floor and Hip Muscle Strengthening in the Treatment of Stress Urinary Incontinence: A Randomized Clinical Trial.	N	RAYYAN-INCLUSION: {"Excluded"} | RAYYAN-EXCLUSION-REASONS: wrong population
1914	Treatment of Neck Pain With Myofascial Therapies: A Single Blind Randomized Controlled Trial.	N	RAYYAN-INCLUSION: {"Excluded"} | RAYYAN-EXCLUSION-REASONS: wrong population
1915	How Does Myofascial Physical Therapy Attenuate Pain in Chronic Pelvic Pain Syndrome?	N	RAYYAN-INCLUSION: {"Excluded"} | RAYYAN-EXCLUSION-REASONS: wrong population
1916	A randomized study of botulinum toxin versus botulinum toxin plus physical therapy for treatment of cervical dystonia.	N	RAYYAN-INCLUSION: {"Excluded"} | RAYYAN-EXCLUSION-REASONS: wrong population
1917	Effectiveness of translational manipulation under interscalene block for the treatment of adhesive capsulitis of the shoulder: A nonrandomized clinical trial.	N	RAYYAN-INCLUSION: {"Excluded"} | RAYYAN-EXCLUSION-REASONS: wrong population
1918	Treatment success in neck pain: The added predictive value of psychosocial variables in addition to clinical variables.	N	RAYYAN-INCLUSION: {"Excluded"} | RAYYAN-EXCLUSION-REASONS: wrong population
1919	The association between dry needling-induced twitch response and change in pain and muscle function in patients with low back pain: a quasi-experimental study.	N	RAYYAN-INCLUSION: {"Excluded"} | RAYYAN-EXCLUSION-REASONS: wrong population
1920	A Randomized Controlled Trial to Reduce Falls in People With Parkinson's Disease.	N	RAYYAN-INCLUSION: {"Excluded"} | RAYYAN-EXCLUSION-REASONS: wrong population
1921	Effects of kinesiotaping and exercise program on patients with obesity-induced coccydynia: a randomized, double-blinded, sham-controlled clinical trial.	N	RAYYAN-INCLUSION: {"Excluded"} | RAYYAN-EXCLUSION-REASONS: wrong population
1922	External physical vibration lithecbole facilitating the expulsion of upper ureteric stones 1.0-2.0 cm after extracorporeal shock wave lithotripsy: a prospective randomized trial.	N	RAYYAN-INCLUSION: {"Excluded"} | RAYYAN-EXCLUSION-REASONS: wrong population
1923	Effectiveness of backward walking training on walking ability in children with hemiparetic cerebral palsy: a randomized controlled trial.	N	RAYYAN-INCLUSION: {"Excluded"} | RAYYAN-EXCLUSION-REASONS: wrong population
1924	Combined spa-exercise therapy is effective in patients with ankylosing spondylitis: a randomized controlled trial.	N	RAYYAN-INCLUSION: {"Excluded"} | RAYYAN-EXCLUSION-REASONS: wrong population
1925	The efficacy of resistance training in addition to usual care for adults with acute burn injury: A randomised controlled trial.	N	RAYYAN-INCLUSION: {"Excluded"} | RAYYAN-EXCLUSION-REASONS: wrong population
1926	Effects of Wu Qin xi Qigong exercise on physical functioning in elderly people with knee osteoarthritis: A randomized controlled trial.	N	RAYYAN-INCLUSION: {"Excluded"} | RAYYAN-EXCLUSION-REASONS: wrong population
1927	Impact of Very Early Physical Therapy During Septic Shock on Skeletal Muscle: A Randomized Controlled Trial.	N	RAYYAN-INCLUSION: {"Excluded"} | RAYYAN-EXCLUSION-REASONS: wrong population
1928	A comparative effectiveness trial of postoperative management for lumbar spine surgery: changing behavior through physical therapy (CBPT) study protocol.	N	RAYYAN-INCLUSION: {"Excluded"} | RAYYAN-EXCLUSION-REASONS: wrong population
1929	Efficacy of coupling repetitive transcranial magnetic stimulation and physical therapy to reduce upper-limb spasticity in patients with stroke: a randomized controlled trial.	N	RAYYAN-INCLUSION: {"Excluded"} | RAYYAN-EXCLUSION-REASONS: wrong population
1930	Randomized Controlled Trial of Screening, Risk Modification, and Physical Therapy to Prevent Falls Among the Elderly Recently Discharged From the Emergency Department to the Community: The Steps to Avoid Falls in the Elderly Study.	N	RAYYAN-INCLUSION: {"Excluded"} | RAYYAN-EXCLUSION-REASONS: wrong population
1931	Predictors of low back disability in chiropractic and physical therapy settings.	N	RAYYAN-INCLUSION: {"Excluded"} | RAYYAN-EXCLUSION-REASONS: wrong population
1932	Early 3-month treatment with comprehensive physical therapy program restores continence in urinary incontinence patients after radical prostatectomy: A randomized controlled trial.	N	RAYYAN-INCLUSION: {"Excluded"} | RAYYAN-EXCLUSION-REASONS: wrong population
1933	The effects of neck mobilization in patients with chronic neck pain: A randomized controlled trial.	N	RAYYAN-INCLUSION: {"Excluded"} | RAYYAN-EXCLUSION-REASONS: wrong population
1934	Gait training in subacute non-ambulatory stroke patients using a full weight-bearing gait-assistance robot: A prospective, randomized, open, blinded-endpoint trial.	N	RAYYAN-INCLUSION: {"Excluded"} | RAYYAN-EXCLUSION-REASONS: wrong population
1935	Efficacy of electrical stimulation as an adjunct to repetitive task practice therapy on skilled hand performance in hemiparetic stroke patients: a randomized controlled trial.	N	RAYYAN-INCLUSION: {"Excluded"} | RAYYAN-EXCLUSION-REASONS: wrong population
1936	Which Chronic Low Back Pain Patients Respond Favorably to Yoga, Physical Therapy, and a Self-care Book? Responder Analyses from a Randomized Controlled Trial.	N	RAYYAN-INCLUSION: {"Excluded"} | RAYYAN-EXCLUSION-REASONS: wrong population
1937	Yoga, Physical Therapy, and Back Pain Education for Sleep Quality in Low-Income Racially Diverse Adults with Chronic Low Back Pain: a Secondary Analysis of a Randomized Controlled Trial.	N	RAYYAN-INCLUSION: {"Excluded"} | RAYYAN-EXCLUSION-REASONS: wrong population
1938	Group-Based Individualized Comprehensive Core Stability Intervention Improves Balance in Persons With Multiple Sclerosis: A Randomized Controlled Trial.	N	RAYYAN-INCLUSION: {"Excluded"} | RAYYAN-EXCLUSION-REASONS: wrong population
[truncated: 8,983 more rows]
