# Supplementary material for: Muscle strengthening in individuals with Amyotrophic Lateral Sclerosis: a systematic review with meta-analyses
Source: PLoS One. 2025 Apr 24;20(4):e0320788. doi: 10.1371/journal.pone.0320788 (PMC12021160; doi:10.1371/journal.pone.0320788)
Supplement: S4 File — (XLSX) [file pone.0320788.s004.xlsx]

## Sheet: Página1
Extractor	Data	Study ID	Elegible (Y/N)	Study type	Number of groups	Number of participants	Mean age	Male/Female	Type of onset	Type of treatment	Intervention frequency	Intervention duration	Muscle strenght (mean ± SD)	Funcionality (mean ± SD)	Fatigue (mean ± SD)
AS	October 2023	Drory, 2001	Yes	Randomized clinical trial	2	25	Experimental Group (n=14): 58.0±13.2	8 males / 6 females	1 bulbar / 13 spinal	Exercise program involving ost muscle groups of the four limbs and trunk, developed for each patient, individually	2 times/week	12 months	76.4±19.8	28.7±6.1	32.4±14.9
							Control group (n=11): 60.7±16.4	6 males / 5 females	2 bulbar / 9 spinal	Usual daily life activities	Not reported		87.3±4.5	22±7.3	44.5±9.2
SS	October 2023	Jensen, 2017	Yes	Non-randomized clinical trial	2	6	Experimental Group (n=6): 62.2 ± 8.2	5 males / 1 female	2 bulbar / 4 espinal	Resistance exercise targeting both the upper and lower body	2-3 times/week	6 months	46.9 ± 41.1	35.2±4.3	-
							Control Group (n=6): 62.2 ± 8.2	5 males / 1 female	2 bulbar / 4 espinal	The group did not perform exercises	Not reported		54.6± 38.2	38.6 ± 1.9	-
SS	October 2023	Kitano, 2018	Yes	Non-randomized clinical trial	2	99	Experimental Group (n=15): 62.8± 10.2	10 males / 5 females	8 bulbar / 7 spinal	Home-based exercises with strength training and stretching exercises for lower and upper limbs and trunk muscles; and functional training exercises for activities of daily living	Not reported	6 months	9.1 ±1.4	38.1 ± 5.9	-
							Control Group (n=84): 62.7±12.1	56 males / 28 females	47 bulbar / 37 espinal	Patients underwent supervised exercises by a physical therapist	Not reported		Unavalilable data	33.1 ± 9.2	-
AS	October 2023	Merico, 2018	Yes	Pilot randomized clinical trial	2	38	Experimental Group (n=23): 61.6 ± 10.6	13 males / 10 females	22 Spinal / 1 Bulbar	The exercise program consisted of a series of exercises that included an individualized progressive training of muscular strengthening and aerobic endurance	Daily	5 weeks	7.83 ±1.80	-	1.29 ± 0.21
							Control Group (n=15): 59.8 ± 14.7	10 males / 5 females	15 Spinal / 0 Bulbar	One-hour sessions of stretching, active mobilization and general muscle reinforcement	Not reported		1.53 ± 1.13	-	-0.21 ± 0.16
AS	October 2023	Ferri, 2019	Yes	Randomized clinical trial	2	16	Experimental Group (n=8): 50.7 ± 3.3	6 males / 2 females	6 spinal / 2 bulbal	Aerobic, resistance, balance, and stretching exercise	3 times/week	3 months	63.8±16.2	38.5 ±1.9	-
							Control Group (n=8): 55.5 ± 5.95	6 males / 2 females	6 spinal / 2 bulbal	Passive manual therapy and usual daily activities	Once a week		53.2±13.4	26.2 ±4.8	-
SS	October 2023	Groenestijn, 2019	Yes	Multicentre randomized clinical trial	2	20	Experimental Group (n=10): 60.9 ± 10.0	6 males / 4 females	8 spinal / 2 bulbar	Group therapy with aerobic exercise and usual care	2 times/week	4 months	869.0±219.6	42.4± 4.3	29.0±12.3
							Control Group (n=10): 59.9 ± 10.7	7 males / 3 females	8 spinal / 2 bulbar	Only usual care	Not reported		1259.9±698.5	43.0±3.5	28.2±12.3
AS	October 2023	Musarò, 2019	Yes, but the data were not included in the meta-analyses	Randomized clinical trial	2	22	Experimental Group (n=22): 61.27 ± 13.44	19 male / 3 female	22 spinal	The group received rNMMS in the right arm and sham stimulation in the left arm	Daily	1 month	Not reported	Not reported	Not reported
							Control Group (n=22): 61.27 ± 13.44	19 male / 3 female	22 spinal	The group received rNMMS in the left arm and sham stimulation in the right arm	Daily		Not reported	Not reported	Not reported
SS	October 2023	Kalron, 2021	Yes	Randomized controlled trial	2	32	Experimental Group (n=16): 58.5 ± 13.2	7 males / 9 females	5 spinal / 11 bulbar	The group performed a combined aerobic-strength program	2 times/week	3 months	10.3±5.7	36±4.9	30.1±10.6
							Control Group (n=16): 60.4 ± 14.7	10 males / 6 females	4 spinal / 12 bulbar	The group performed stretching exercises	5 times/week		10.3±5.9	30.6±6.5	35.4±15
